# Supplementary material for: Bis[μ-2-(4-hy­droxy­phen­yl)acetato]-κ3 O,O′:O;κ3 O:O,O′-bis­{aqua­(4,4′-bipyridine-κN)bis­[2-(4-hy­droxy­phen­yl)acetato-κ2 O,O′]dysprosium(III)} monohydrate
Source: Acta Crystallogr Sect E Struct Rep Online. 2010 Nov 6;66(Pt 12):m1505. doi: 10.1107/S1600536810044107 (PMC3011410; doi:10.1107/S1600536810044107)
Supplement: Supplementary file 2 [file e-66-m1505-Isup2.hkl]

# 
# h,k,l, Fc-squared, Fo-squared, sigma(Fo-squared) and status flag 
# 
data_I
_shelx_title ' J in P-1' 
_shelx_refln_list_code          4 
_shelx_F_calc_maximum      335.74 
_exptl_crystal_F_000      1600.00 
_reflns_d_resolution_high  0.8409 
 
loop_ 
 _symmetry_equiv_pos_as_xyz 
 'x, y, z' 
 '-x, -y, -z' 
 
_cell_length_a    11.7235 
_cell_length_b    16.2155 
_cell_length_c    18.4135 
_cell_angle_alpha  83.485 
_cell_angle_beta   72.243 
_cell_angle_gamma  71.216 
 
_shelx_F_squared_multiplier     1.000 
 
loop_ 
 _refln_index_h 
 _refln_index_k 
 _refln_index_l 
 _refln_F_squared_calc 
 _refln_F_squared_meas 
 _refln_F_squared_sigma 
 _refln_observed_status 
   1   0   0    10446.02    10618.14    139.71 o 
   2   0   0    77170.00    65223.48    987.62 o 
   3   0   0     1626.34     1948.07     26.09 o 
   4   0   0    13980.27    15175.61    166.77 o 
   5   0   0    16669.92    16717.68    171.33 o 
   6   0   0      187.64      167.96      8.06 o 
   7   0   0    13916.11    13710.28    171.90 o 
   8   0   0    11318.92    11154.66    148.53 o 
   9   0   0     1151.73     1161.75     31.60 o 
  10   0   0     1960.85     1971.89     48.35 o 
  11   0   0      163.15      145.47     28.17 o 
  12   0   0     1208.24     1282.21     65.40 o 
 -12   1   0       74.13       25.09     22.99 o 
 -11   1   0      676.48      647.42     45.48 o 
 -10   1   0        1.31        0.00     11.27 o 
  -9   1   0     4699.36     4679.71     83.74 o 
  -8   1   0     6676.20     6757.38    108.23 o 
  -7   1   0     9115.99     9076.45    120.45 o 
  -6   1   0    11029.41    11428.31    122.44 o 
  -5   1   0     7081.25     7585.64     83.58 o 
  -4   1   0     9431.67     9918.96    112.55 o 
  -3   1   0     4929.92     5196.36     61.07 o 
  -2   1   0    73286.19    65950.19    763.11 o 
  -1   1   0    53645.19    47675.90    555.32 o 
   1   1   0    22602.95    22109.16    397.03 o 
   2   1   0     3756.55     4011.53     68.11 o 
   3   1   0      395.49      447.85     11.39 o 
   4   1   0    36739.16    36392.13    414.38 o 
   5   1   0     3135.31     3209.01     37.57 o 
   6   1   0    32268.78    32430.86    307.43 o 
   7   1   0     2145.35     2072.19     35.47 o 
   8   1   0     5224.90     5174.86     78.46 o 
   9   1   0     1906.57     1868.20     40.52 o 
  10   1   0      448.21      418.21     20.96 o 
  11   1   0     2052.76     1970.95     77.04 o 
  12   1   0      169.67      134.47     28.92 o 
 -12   2   0       32.35       27.80     27.80 o 
 -11   2   0      646.26      608.91     44.97 o 
 -10   2   0     6849.17     6782.29    180.62 o 
  -9   2   0       87.48      149.37     17.20 o 
  -8   2   0     8925.28     8912.05    136.42 o 
  -7   2   0     4434.24     4777.04     80.55 o 
  -6   2   0      536.11      571.44     15.26 o 
  -5   2   0      364.16      474.67     12.34 o 
  -4   2   0      134.84      141.57      7.07 o 
  -3   2   0    58571.54    55364.47    583.94 o 
  -2   2   0    16658.64    16384.92    166.78 o 
  -1   2   0    18809.99    18794.54    265.95 o 
   0   2   0     7246.30     7463.01    177.79 o 
   1   2   0       10.16        0.00      8.20 o 
   2   2   0    55580.59    50390.62    837.22 o 
   3   2   0     6101.27     6476.36     72.86 o 
   4   2   0    18937.24    18540.43    240.17 o 
   5   2   0    42655.21    41086.06    431.50 o 
   6   2   0     2331.69     2483.80     33.61 o 
   7   2   0     8511.09     8472.69    129.22 o 
   8   2   0       13.47       19.81      7.78 o 
   9   2   0      435.15      422.99     19.14 o 
  10   2   0     4619.23     4589.67     80.38 o 
  11   2   0      492.28      492.82     56.81 o 
  12   2   0     4588.53     4766.43    171.26 o 
  13   2   0      473.61      390.09     52.10 o 
 -11   3   0     2601.20     2758.31    124.71 o 
 -10   3   0     2326.19     2348.93     84.17 o 
  -9   3   0     9349.57     9529.97    148.43 o 
  -8   3   0      417.38      470.66     22.85 o 
  -7   3   0      238.94      254.87     16.54 o 
  -6   3   0       41.86       42.15      7.72 o 
  -5   3   0     3310.00     3576.08     45.78 o 
  -4   3   0    68478.78    66205.94    648.69 o 
  -3   3   0      237.34      256.01     16.48 o 
  -2   3   0    36099.47    34307.90    389.40 o 
  -1   3   0     2963.25     3099.94     41.92 o 
   0   3   0      975.85     1019.01     19.32 o 
   1   3   0     1440.99     1592.16     46.61 o 
   2   3   0       33.52       51.35      4.40 o 
   3   3   0    66571.43    60483.85    633.27 o 
   4   3   0    11792.93    11900.36    140.01 o 
   5   3   0     4207.02     4042.89     49.97 o 
   6   3   0     4711.15     4647.66     54.83 o 
   7   3   0        5.66        2.19      4.90 o 
   8   3   0      507.97      555.49     21.54 o 
   9   3   0     1108.30     1051.11     29.20 o 
  10   3   0     6169.94     5915.72    113.06 o 
  11   3   0     7312.80     6558.12    170.99 o 
  12   3   0      224.42      239.30     33.12 o 
  13   3   0     2161.77     2036.47    107.06 o 
 -11   4   0     4962.54     5284.74    195.52 o 
 -10   4   0     2480.63     2377.87    148.96 o 
  -9   4   0      432.88      437.56     30.69 o 
  -8   4   0       26.18       18.54     13.15 o 
  -7   4   0       17.59       21.24     10.73 o 
  -6   4   0     6442.46     6655.24    100.36 o 
  -5   4   0    15196.74    15799.56    188.91 o 
  -4   4   0     6314.90     6298.17     76.16 o 
  -3   4   0    41029.83    38724.55    568.84 o 
  -2   4   0     1943.63     2066.26     31.84 o 
  -1   4   0     2310.18     2361.35     34.23 o 
   0   4   0     3034.89     2986.17     62.30 o 
   1   4   0    20085.21    19817.55    357.80 o 
   2   4   0   112722.01    92947.22   1314.00 o 
   3   4   0      525.54      581.55     19.09 o 
   4   4   0    61223.86    58089.80    612.02 o 
   5   4   0    10119.78    10519.34    132.02 o 
   6   4   0        8.77       10.11      4.23 o 
   7   4   0     3471.56     3576.18     52.63 o 
   8   4   0      340.12      366.22     20.29 o 
   9   4   0     9722.71     9719.24    237.34 o 
  10   4   0     1480.04     1456.28     37.18 o 
  11   4   0     2355.10     2449.00    121.68 o 
  12   4   0      666.01      634.36     46.13 o 
  13   4   0       16.02        0.00     27.27 o 
 -11   5   0      105.32      117.52     35.51 o 
 -10   5   0      481.48      496.55     41.21 o 
  -9   5   0       83.80      102.10     54.32 o 
  -8   5   0      767.78      777.53     37.30 o 
  -7   5   0     9616.61     9864.32    190.82 o 
  -6   5   0      350.15      337.38     24.51 o 
  -5   5   0     5805.09     5370.09     74.56 o 
  -4   5   0    10114.56     9831.63    113.78 o 
  -3   5   0     2093.42     1964.50     30.30 o 
  -2   5   0     5220.61     5573.54     67.01 o 
  -1   5   0      219.83      214.36      8.54 o 
   0   5   0    25892.79    24781.55    264.33 o 
   1   5   0    30512.26    29529.66    309.38 o 
   2   5   0    22128.44    21134.58    222.96 o 
   3   5   0    40303.02    38343.30    398.94 o 
   4   5   0       86.16      103.56      7.60 o 
   5   5   0        1.00        3.19      3.84 o 
   6   5   0     3046.95     3147.60     42.83 o 
   7   5   0     2071.11     2136.30     39.87 o 
   8   5   0    12814.09    12704.94    160.49 o 
   9   5   0      158.92      179.57     15.83 o 
  10   5   0     9826.57     9700.60    237.98 o 
  11   5   0      815.12      786.87     39.99 o 
  12   5   0       50.24       34.94     21.61 o 
  13   5   0      360.92      345.94     40.10 o 
 -10   6   0       27.26        0.00     26.63 o 
  -9   6   0      948.31      957.49     53.14 o 
  -8   6   0     4250.10     4384.49     91.29 o 
  -7   6   0      832.88      864.79     33.74 o 
  -6   6   0    13586.53    13539.22    214.01 o 
  -5   6   0     2047.69     2159.06     38.83 o 
  -4   6   0     6895.23     7113.70     93.42 o 
  -3   6   0      824.49      957.76     20.08 o 
  -2   6   0       48.48       93.87      6.79 o 
  -1   6   0    30206.86    28241.81    298.83 o 
   0   6   0     1547.84     1552.13     22.72 o 
   1   6   0    29433.04    27590.06    318.93 o 
   2   6   0    23504.45    23533.70    381.04 o 
   3   6   0     2830.04     2954.14     38.93 o 
   4   6   0     5742.88     6269.79     73.96 o 
   5   6   0      111.11      100.15      7.13 o 
   6   6   0    19620.70    20225.27    218.34 o 
   7   6   0    11707.35    11958.18    151.98 o 
   8   6   0     3592.38     3646.27     58.12 o 
   9   6   0     8713.34     8860.34    133.88 o 
  10   6   0      279.23      250.00     19.05 o 
  11   6   0      213.18      211.91     27.60 o 
  12   6   0       28.20       19.70     20.90 o 
  13   6   0      452.23      455.91     43.48 o 
 -10   7   0      390.19      433.00     52.10 o 
  -9   7   0      482.65      530.94     42.01 o 
  -8   7   0     5266.38     5430.20    124.26 o 
  -7   7   0     7529.43     7677.79    137.29 o 
  -6   7   0      702.10      692.84     29.91 o 
  -5   7   0     1732.63     1818.46     39.79 o 
  -4   7   0       37.62       31.43      7.20 o 
  -3   7   0     1206.69     1119.11     22.96 o 
  -2   7   0    16583.32    16267.16    179.56 o 
  -1   7   0       75.90      176.83     10.16 o 
   0   7   0    75053.22    69472.52    712.62 o 
   1   7   0     2405.78     2503.05     35.18 o 
   2   7   0      259.66      244.02      7.58 o 
   3   7   0    12989.66    14587.10    171.29 o 
   4   7   0      406.29      395.42     11.73 o 
   5   7   0     9838.64     9001.26    104.21 o 
   6   7   0     3127.71     3201.94     44.93 o 
   7   7   0    10274.15    10361.06    187.22 o 
   8   7   0     5518.70     5533.79     95.50 o 
   9   7   0      480.87      429.75     20.87 o 
  10   7   0        6.93        0.00     11.76 o 
  11   7   0       39.14       16.63     14.45 o 
  12   7   0     3957.57     3871.16    120.94 o 
  13   7   0     2276.61     2034.63     84.62 o 
  -9   8   0     3405.20     3762.70    119.08 o 
  -8   8   0     2758.56     2813.95     95.43 o 
  -7   8   0     1749.61     1891.35     61.77 o 
  -6   8   0     4347.38     4299.50     87.55 o 
  -5   8   0        2.60        0.85      9.46 o 
  -4   8   0     6533.90     6626.70     95.93 o 
  -3   8   0     3373.32     3304.39     56.97 o 
  -2   8   0    16870.58    16736.11    185.25 o 
  -1   8   0    16236.79    15439.96    171.75 o 
   0   8   0     2617.60     2775.95     37.33 o 
   1   8   0      472.73      374.02     10.88 o 
   2   8   0      879.86      943.69     17.31 o 
   3   8   0     8719.38     8677.65     92.70 o 
   4   8   0    23788.81    23300.06    322.53 o 
   5   8   0     4960.04     4980.62     68.32 o 
   6   8   0    30304.37    30125.50    322.14 o 
   7   8   0      231.95      278.07     13.20 o 
   8   8   0       87.39       90.29     13.30 o 
   9   8   0       10.69        0.89      9.46 o 
  10   8   0      504.04      536.78     31.34 o 
  11   8   0     5789.87     5780.39    128.05 o 
  12   8   0      240.08      193.66     30.62 o 
  13   8   0     3496.88     3533.14    180.99 o 
  -9   9   0      122.57      173.29     32.54 o 
  -8   9   0     2041.57     2165.16    102.46 o 
  -7   9   0      878.16      829.95     41.86 o 
  -6   9   0      608.15      562.64     28.68 o 
  -5   9   0     1189.63     1155.71     38.97 o 
  -4   9   0       51.13       68.14     12.24 o 
  -3   9   0    18243.12    17661.66    224.09 o 
  -2   9   0     3642.07     3618.36     58.79 o 
  -1   9   0     9595.37     9682.51    118.63 o 
   0   9   0     2280.77     2290.46     34.80 o 
   1   9   0       89.85       89.47      7.09 o 
   2   9   0    32439.62    32944.06    333.58 o 
   3   9   0     3601.33     3545.83     46.16 o 
   4   9   0    21227.22    20699.08    234.30 o 
   5   9   0    30976.17    30598.38    339.15 o 
   6   9   0      995.72      998.05     25.11 o 
   7   9   0     4187.20     4234.02     66.36 o 
   8   9   0      664.79      692.60     22.43 o 
   9   9   0     2971.12     2866.00     87.68 o 
  10   9   0     8027.16     7950.28    161.09 o 
  11   9   0      718.75      709.04     52.29 o 
  12   9   0     5575.80     5549.42    164.24 o 
  13   9   0      540.22      493.50     45.32 o 
  -8  10   0      276.33      240.13     34.27 o 
  -7  10   0      558.90      555.58     36.55 o 
  -6  10   0     3595.99     3442.95     90.26 o 
  -5  10   0      902.27      964.63     36.81 o 
  -4  10   0    19333.84    18941.16    273.15 o 
  -3  10   0       11.01       14.59      9.54 o 
  -2  10   0     5278.24     5219.65     79.85 o 
  -1  10   0       26.09       28.81      6.59 o 
   0  10   0      102.87      110.23     12.62 o 
   1  10   0     6314.41     6297.52     75.08 o 
   2  10   0       87.77      100.37      8.76 o 
   3  10   0    34279.98    32801.67    312.88 o 
   4  10   0     9596.66     9676.71    108.39 o 
   5  10   0     7166.35     7050.43     90.58 o 
   6  10   0     1605.60     1537.50     39.00 o 
   7  10   0     1055.77     1090.50     28.02 o 
   8  10   0     1200.32     1173.75     33.23 o 
   9  10   0     3094.79     3036.65     92.50 o 
  10  10   0    11284.94    11203.36    214.58 o 
  11  10   0     8848.45     8842.08    188.86 o 
  12  10   0       18.18       22.77     22.31 o 
  -8  11   0      280.33      273.51     37.88 o 
  -7  11   0      157.53      163.25     30.64 o 
  -6  11   0     2989.80     3088.74     86.67 o 
  -5  11   0     4789.56     4812.65    113.62 o 
  -4  11   0     2322.61     2233.18     74.03 o 
  -3  11   0     8968.09     8824.49    150.82 o 
  -2  11   0       12.35        0.00      9.09 o 
  -1  11   0     3125.81     3029.43     51.63 o 
   0  11   0     1112.27     1103.52     29.22 o 
   1  11   0     3883.70     3784.37     67.84 o 
   2  11   0    32242.15    31242.94    320.69 o 
   3  11   0       53.61       59.34      7.15 o 
   4  11   0     6183.78     6072.08     74.05 o 
   5  11   0      974.04      956.17     23.04 o 
   6  11   0      576.76      580.55     21.41 o 
   7  11   0     8575.95     8533.78    165.53 o 
   8  11   0      507.35      541.41     36.23 o 
   9  11   0    21334.90    21331.36    403.14 o 
  10  11   0     2971.32     3035.88    134.17 o 
  11  11   0     1162.94     1090.52     48.32 o 
  12  11   0      579.95      531.67     43.37 o 
  -7  12   0     6542.61     6834.60    184.29 o 
  -6  12   0      719.31      752.82    109.44 o 
  -5  12   0     3137.05     3190.34     88.14 o 
  -4  12   0      463.75      438.58     34.83 o 
  -3  12   0       14.94       14.14     26.13 o 
  -2  12   0      433.28      426.06     21.71 o 
  -1  12   0       35.24       35.49      9.20 o 
   0  12   0     8380.10     8335.35    123.41 o 
   1  12   0    15406.23    14883.38    202.65 o 
   2  12   0     2922.86     2911.71     54.24 o 
   3  12   0     6044.22     5967.60    103.18 o 
   4  12   0      140.75      131.22     11.79 o 
   5  12   0     2655.83     2639.88     56.86 o 
   6  12   0    11322.03    11647.69    182.05 o 
   7  12   0     6375.50     6265.68    110.20 o 
   8  12   0    16166.01    16755.73    300.64 o 
   9  12   0      336.33      335.79     27.20 o 
  10  12   0     4842.74     5089.19    138.59 o 
  11  12   0      672.02      620.69     42.85 o 
  12  12   0      194.25      144.79     39.21 o 
  -6  13   0     2567.89     2507.71     93.30 o 
  -5  13   0      379.14      351.17     36.46 o 
  -4  13   0      346.14      359.22     46.49 o 
  -3  13   0       37.89       35.79     15.84 o 
  -2  13   0      427.42      451.42     30.68 o 
  -1  13   0    21201.97    20952.10    371.07 o 
   0  13   0     2466.42     2707.66     61.27 o 
   1  13   0     8795.59     8531.37    186.29 o 
   2  13   0     5887.57     5921.08    105.00 o 
   3  13   0       13.35       24.58      9.74 o 
   4  13   0     4458.89     4516.29     85.19 o 
   5  13   0     1086.01     1132.58     31.36 o 
   6  13   0    26048.22    25817.04    375.84 o 
   7  13   0    20900.68    20980.78    311.93 o 
   8  13   0      746.78      762.14     37.74 o 
   9  13   0     2038.51     2111.17     82.75 o 
  10  13   0      218.15      175.80     27.81 o 
  11  13   0     1749.74     1663.36     71.93 o 
  12  13   0     1836.62     1840.21    103.57 o 
  -5  14   0      395.27      419.51     85.76 o 
  -4  14   0       85.28       86.62     24.48 o 
  -3  14   0     3448.19     3367.99    106.81 o 
  -2  14   0     9003.44     8749.09    207.47 o 
  -1  14   0     3208.16     3084.20     83.22 o 
   0  14   0     9467.21     9301.80    184.58 o 
   1  14   0       94.31       80.83     14.16 o 
   2  14   0       64.13       76.72     16.11 o 
   3  14   0      138.47      207.40     17.95 o 
   4  14   0     2897.21     3006.00     65.65 o 
   5  14   0    14683.18    14469.52    227.41 o 
   6  14   0      354.34      389.46     23.27 o 
   7  14   0    11340.92    11622.25    186.74 o 
   8  14   0      591.34      609.09     34.04 o 
   9  14   0      181.59      218.87     29.75 o 
  10  14   0      401.71      412.83     37.51 o 
  11  14   0      520.34      530.12     68.06 o 
  -4  15   0     4811.04     4963.94    145.41 o 
  -3  15   0     1472.29     1569.21     70.85 o 
  -2  15   0     5398.03     5302.22    147.44 o 
  -1  15   0     3270.17     3361.22    200.28 o 
   0  15   0       98.36      142.33     21.38 o 
   1  15   0        1.28        0.00     12.55 o 
   2  15   0        4.97       10.39     11.36 o 
   3  15   0     9987.11     9405.60    157.48 o 
   4  15   0    13431.22    13232.79    209.87 o 
   5  15   0       87.78      138.76     17.45 o 
   6  15   0     8775.01     9056.15    134.65 o 
   7  15   0     1228.14     1276.25     41.56 o 
   8  15   0       80.25       45.89     38.42 o 
   9  15   0     1490.12     1491.91     66.13 o 
  10  15   0       73.32       60.67     24.28 o 
  11  15   0     6129.31     6311.92    229.23 o 
  -3  16   0     5372.28     5546.59    317.01 o 
  -2  16   0     1702.47     1679.38     74.11 o 
  -1  16   0      352.46      370.43     36.08 o 
   0  16   0      126.29       99.94     27.27 o 
   1  16   0      124.66      103.06     24.08 o 
   2  16   0     9742.80     9925.66    235.57 o 
   3  16   0     4704.06     4553.20    146.60 o 
   4  16   0     4476.88     4636.90    104.08 o 
   5  16   0     4632.99     4906.81    108.57 o 
   6  16   0       38.61       49.27     13.26 o 
   7  16   0        0.16        0.00     11.25 o 
   8  16   0      370.34      456.57     39.53 o 
   9  16   0     3179.65     3272.69    108.21 o 
  10  16   0     4869.84     5276.24    151.27 o 
  -2  17   0      767.82      752.93     51.92 o 
  -1  17   0       73.03       60.24     23.21 o 
   0  17   0      541.29      497.23     41.75 o 
   1  17   0     3427.01     3641.55    114.44 o 
   2  17   0       10.99       29.31     21.50 o 
   3  17   0    12265.81    12524.42    288.92 o 
   4  17   0     2525.76     2571.64     72.54 o 
   5  17   0      299.48      312.08     33.13 o 
   6  17   0      138.95      119.42     21.65 o 
   7  17   0       12.78        0.00     12.38 o 
   8  17   0     6803.01     6883.61    182.04 o 
   9  17   0     2124.74     2207.87     88.13 o 
   0  18   0     1743.75     1810.39    148.49 o 
   1  18   0     1821.96     1951.85     81.28 o 
   2  18   0     7511.46     7449.67    193.89 o 
   3  18   0       59.76       96.77     25.83 o 
   4  18   0     2470.71     2493.45     92.07 o 
   5  18   0        1.15        1.71     15.07 o 
   6  18   0      711.80      679.03     37.91 o 
   7  18   0     5655.07     5731.65    128.44 o 
   8  18   0      196.39      296.23     38.74 o 
   3  19   0     1910.24     1975.92     82.55 o 
   4  19   0       47.20       43.57     24.65 o 
   5  19   0     1812.39     1646.26     75.42 o 
  -4 -19   1       47.49       45.80     18.53 o 
  -7 -18   1      711.15      725.26     50.41 o 
  -6 -18   1      414.69      314.56     36.15 o 
  -5 -18   1      174.29      143.58     23.11 o 
  -4 -18   1      245.79      249.34     26.17 o 
  -3 -18   1     8450.78     8693.51    173.57 o 
  -2 -18   1      586.48      577.38     45.86 o 
  -1 -18   1     3584.68     3504.14    115.17 o 
   0 -18   1     2302.10     2183.69     96.44 o 
  -9 -17   1     4815.97     4984.95    164.82 o 
  -8 -17   1      104.47      116.71     28.06 o 
  -7 -17   1      132.27      134.52     37.36 o 
  -6 -17   1       64.79       40.05     21.81 o 
  -5 -17   1     1434.36     1504.80     53.91 o 
  -4 -17   1     8704.23     8531.66    168.25 o 
  -3 -17   1      972.01     1017.08     45.03 o 
  -2 -17   1    11174.10    11394.81    213.29 o 
  -1 -17   1      322.90      318.35     35.75 o 
   0 -17   1      267.16      272.83     92.00 o 
   1 -17   1      257.39      216.72     47.40 o 
   2 -17   1      162.12      197.51     49.83 o 
 -10 -16   1     1246.10     1245.13     64.91 o 
  -9 -16   1     1183.83     1218.44     62.12 o 
  -8 -16   1      317.86      318.49     34.23 o 
  -7 -16   1      118.18      112.05     49.25 o 
  -6 -16   1     5719.63     5607.39    151.43 o 
  -5 -16   1     2125.05     2261.10     65.24 o 
  -4 -16   1     5649.52     5737.81    149.69 o 
  -3 -16   1     8984.71     8870.98    170.88 o 
  -2 -16   1       93.90      122.49     20.30 o 
  -1 -16   1      878.53      877.84     40.54 o 
   0 -16   1       44.48        8.89     18.44 o 
   1 -16   1     1384.42     1401.36     65.20 o 
   2 -16   1     5540.98     5484.72    154.56 o 
   3 -16   1      122.35      205.20     32.34 o 
 -10 -15   1      830.56      882.64     53.51 o 
  -9 -15   1      181.35      178.79     31.76 o 
  -8 -15   1      300.66      320.89     32.91 o 
  -7 -15   1     4909.39     4923.90    191.45 o 
  -6 -15   1        6.48        5.02     14.19 o 
  -5 -15   1    12736.64    12695.38    178.39 o 
  -4 -15   1     5757.80     5685.62    106.55 o 
  -3 -15   1     7883.67     7522.44    131.68 o 
  -2 -15   1      581.11      612.16     29.22 o 
  -1 -15   1       17.08        1.42     11.22 o 
   0 -15   1     3916.33     3882.20     82.24 o 
   1 -15   1     2666.16     2702.88     78.59 o 
   2 -15   1     4449.71     4583.92    132.86 o 
   3 -15   1     9322.12     9063.28    271.93 o 
   4 -15   1       98.59       97.65     26.74 o 
 -11 -14   1     2338.68     2413.56     89.74 o 
 -10 -14   1        0.64        0.00     18.65 o 
  -9 -14   1     1001.89     1016.02     89.99 o 
  -8 -14   1     2615.62     2620.37     74.40 o 
  -7 -14   1     5702.00     5733.61    126.21 o 
  -6 -14   1    16447.24    16387.05    251.87 o 
  -5 -14   1       97.00      105.34     13.87 o 
  -4 -14   1     3564.14     3634.52     75.04 o 
  -3 -14   1      615.86      584.83     26.66 o 
  -2 -14   1       22.92       21.87     11.04 o 
  -1 -14   1     9287.31     9276.81    154.62 o 
   0 -14   1      757.23      727.58     45.43 o 
   1 -14   1    19822.12    19333.31    347.47 o 
   2 -14   1     4188.39     4131.64    122.87 o 
   3 -14   1      808.10      798.63     41.93 o 
   4 -14   1      837.06      890.11     72.34 o 
   5 -14   1        0.43        0.00     20.44 o 
 -11 -13   1       25.01       11.48     21.14 o 
 -10 -13   1      171.22      167.01     27.83 o 
  -9 -13   1        5.96        0.00     13.30 o 
  -8 -13   1     3748.44     3717.69    116.12 o 
  -7 -13   1    13929.14    13562.44    251.66 o 
  -6 -13   1     2958.56     2980.89     65.33 o 
  -5 -13   1     7925.50     7824.40    131.73 o 
  -4 -13   1      240.16      223.69     15.25 o 
  -3 -13   1     1485.24     1498.58     41.36 o 
  -2 -13   1     4145.04     3999.30     79.53 o 
  -1 -13   1     4368.17     4172.29     81.12 o 
   0 -13   1    13611.28    13373.77    208.64 o 
   1 -13   1       12.59       18.17     10.89 o 
   2 -13   1     1851.68     1774.12     58.26 o 
   3 -13   1      779.62      815.58     40.42 o 
   4 -13   1      585.21      600.84     36.20 o 
   5 -13   1     2430.51     2322.67    154.78 o 
   6 -13   1       35.02       28.59     23.23 o 
 -12 -12   1      186.24      158.67     45.45 o 
 -11 -12   1      438.26      498.75     40.52 o 
 -10 -12   1      443.91      489.94     38.23 o 
  -9 -12   1     4344.83     4512.09    161.08 o 
  -8 -12   1      303.57      352.61     28.61 o 
  -7 -12   1    12520.64    12230.19    227.29 o 
  -6 -12   1     8673.69     8674.70    142.06 o 
  -5 -12   1      110.56      118.50     11.91 o 
  -4 -12   1      956.53      904.59     21.81 o 
  -3 -12   1      139.31      147.81     14.02 o 
  -2 -12   1     9802.91     9922.52    157.74 o 
  -1 -12   1     9141.07     9026.86    146.34 o 
   0 -12   1     1339.28     1314.98     57.91 o 
   1 -12   1     2049.30     2113.51     51.26 o 
   2 -12   1      344.89      340.79     21.40 o 
   3 -12   1     1164.89     1111.09     44.97 o 
   4 -12   1     1036.61      966.03     53.59 o 
   5 -12   1      826.09      807.26     92.15 o 
   6 -12   1     7500.84     7518.06    163.68 o 
   7 -12   1       85.70       77.71     27.52 o 
 -12 -11   1      156.08      210.42     41.75 o 
 -11 -11   1     1875.23     1940.47    252.96 o 
 -10 -11   1     7442.05     7895.91    262.63 o 
  -9 -11   1      250.49      251.53     23.98 o 
  -8 -11   1    19817.81    19633.80    346.26 o 
  -7 -11   1     2407.93     2443.58     65.13 o 
  -6 -11   1        2.08       18.18      8.50 o 
  -5 -11   1     8547.42     8382.00    127.35 o 
  -4 -11   1      454.26      493.18     19.45 o 
  -3 -11   1    31713.70    30601.00    311.96 o 
  -2 -11   1     3797.78     3804.06     55.96 o 
  -1 -11   1     7688.58     7640.61     93.42 o 
   0 -11   1     4665.39     4648.24     75.84 o 
   1 -11   1      549.17      555.45     19.40 o 
   2 -11   1      874.45      954.88     26.53 o 
   3 -11   1      235.40      202.57     19.11 o 
   4 -11   1    11803.85    11790.90    224.86 o 
   5 -11   1     5391.70     5355.19    122.20 o 
   6 -11   1      475.12      474.15     33.12 o 
   7 -11   1     1459.75     1548.82    114.35 o 
   8 -11   1      109.35       47.48     26.27 o 
 -12 -10   1     1660.45     1623.54     71.70 o 
 -11 -10   1     3204.36     3245.03     86.94 o 
 -10 -10   1     8546.28     8889.11    177.49 o 
  -9 -10   1     4325.78     4266.54     98.23 o 
  -8 -10   1      180.11      189.22     17.80 o 
  -7 -10   1     2615.97     2686.68     55.34 o 
  -6 -10   1     2304.09     2328.18     43.56 o 
  -5 -10   1    11298.50    11353.30    188.23 o 
  -4 -10   1    26511.32    25819.59    289.77 o 
  -3 -10   1      842.18      840.01     17.55 o 
  -2 -10   1     5306.73     5078.99     62.80 o 
  -1 -10   1      597.43      586.93     15.68 o 
   0 -10   1     2224.48     2413.08     36.46 o 
   1 -10   1      216.35      200.40     11.68 o 
   2 -10   1       61.58       72.37      9.79 o 
   3 -10   1    15919.29    15637.61    202.62 o 
   4 -10   1     6557.29     6488.13    117.92 o 
   5 -10   1     2867.35     2790.62     76.08 o 
   6 -10   1     4616.53     4471.76    107.70 o 
   7 -10   1       87.73       57.39     23.33 o 
   8 -10   1      712.93      704.34     49.36 o 
 -12  -9   1       62.91       57.93     23.74 o 
 -11  -9   1     5967.45     6336.69    138.94 o 
 -10  -9   1     1461.20     1508.27     62.82 o 
  -9  -9   1       13.90       11.91     11.20 o 
  -8  -9   1       51.89       56.15     12.84 o 
  -7  -9   1     1848.24     1903.37     44.13 o 
  -6  -9   1    12451.97    12381.74    166.31 o 
  -5  -9   1     5489.84     5334.21     87.23 o 
  -4  -9   1     9939.39     9709.56    117.40 o 
  -3  -9   1    26768.51    26797.21    275.15 o 
  -2  -9   1      516.99      558.56     13.52 o 
  -1  -9   1      345.52      290.05     10.80 o 
   0  -9   1     1059.44     1034.30     32.84 o 
   1  -9   1     8255.66     8227.16     89.12 o 
   2  -9   1     8297.11     7636.56    106.23 o 
   3  -9   1     1664.94     1682.22     36.03 o 
   4  -9   1    11306.26    11258.88    156.23 o 
   5  -9   1       21.55       25.65     12.19 o 
   6  -9   1      129.73      133.83     19.91 o 
   7  -9   1      982.04     1081.85    103.66 o 
   8  -9   1      104.76       67.05     24.27 o 
   9  -9   1     5314.32     5451.72    205.56 o 
 -12  -8   1     4365.60     4409.02    131.11 o 
 -11  -8   1      264.98      227.71     24.95 o 
 -10  -8   1     1765.51     1770.40     56.43 o 
  -9  -8   1       96.66       94.30     14.50 o 
  -8  -8   1      866.60      819.83     35.66 o 
  -7  -8   1     9893.09    10059.32    127.62 o 
  -6  -8   1      742.16      764.45     21.48 o 
  -5  -8   1    18196.71    18106.26    198.46 o 
  -4  -8   1     2256.02     2224.18     34.06 o 
  -3  -8   1       16.76       59.66      6.10 o 
  -2  -8   1      597.01      844.14     15.38 o 
  -1  -8   1      813.66      894.44     18.40 o 
   0  -8   1    17559.12    16753.65    169.68 o 
   1  -8   1     5113.24     5012.07     59.82 o 
   2  -8   1     7470.63     7628.16     91.89 o 
   3  -8   1     7887.72     7625.29    105.65 o 
   4  -8   1      482.82      481.67     18.74 o 
   5  -8   1      857.90      897.71     29.90 o 
   6  -8   1      965.23      984.58     36.14 o 
   7  -8   1     4633.68     4831.06    112.61 o 
   8  -8   1     7148.31     7167.57    335.08 o 
   9  -8   1      119.69       78.16     32.13 o 
 -13  -7   1     1998.02     2020.72     87.93 o 
 -12  -7   1      130.40      212.12     31.94 o 
 -11  -7   1        4.98        0.58     13.76 o 
 -10  -7   1        0.39        0.00     10.69 o 
  -9  -7   1     2367.43     2376.92     51.23 o 
  -8  -7   1     8259.38     8051.79    121.93 o 
  -7  -7   1     5847.15     5945.65     87.28 o 
  -6  -7   1    19741.86    19412.42    227.77 o 
  -5  -7   1      312.19      359.00     11.79 o 
  -4  -7   1     1045.04     1393.99     34.27 o 
  -3  -7   1       33.61       48.98      5.20 o 
  -2  -7   1     8893.42     9547.06     99.69 o 
  -1  -7   1    54112.31    51507.80    823.79 o 
   0  -7   1      613.53      651.06     14.01 o 
   1  -7   1    26572.25    24460.73    260.77 o 
   2  -7   1     5242.10     5365.77     62.18 o 
   3  -7   1      929.36      932.93     22.78 o 
   4  -7   1     1434.92     1466.41     30.17 o 
   5  -7   1       71.18       81.57      9.91 o 
   6  -7   1    14729.01    14850.55    234.09 o 
   7  -7   1     2389.04     2452.22     69.34 o 
   8  -7   1     4578.27     4744.51    133.13 o 
   9  -7   1     2391.61     2473.96     90.15 o 
  10  -7   1       35.73       36.36     30.33 o 
 -13  -6   1      469.28      421.68     41.39 o 
 -12  -6   1       52.86       73.38     24.29 o 
 -11  -6   1       54.68       38.26     14.50 o 
 -10  -6   1     5033.69     5126.83     89.90 o 
  -9  -6   1      954.70      977.58     31.19 o 
  -8  -6   1    11648.34    11229.80    161.23 o 
  -7  -6   1    13264.88    13608.09    154.43 o 
  -6  -6   1      752.13      620.79     14.91 o 
  -5  -6   1     1303.73     1502.21     25.20 o 
  -4  -6   1      323.57      300.71     10.67 o 
  -3  -6   1    32647.25    31764.93    357.76 o 
  -2  -6   1    32429.19    32225.69    521.39 o 
  -1  -6   1     6677.24     6350.36     66.96 o 
   0  -6   1    34938.37    31611.08    314.88 o 
   1  -6   1        5.67       22.14      4.15 o 
   2  -6   1       80.81       47.77      5.86 o 
   3  -6   1     1310.84     1303.36     24.06 o 
   4  -6   1     5331.50     5506.25     70.25 o 
   5  -6   1    12489.59    12583.86    172.80 o 
   6  -6   1        4.14       20.30     11.51 o 
   7  -6   1    11744.28    12326.98    200.45 o 
   8  -6   1     3912.58     3887.13    113.64 o 
   9  -6   1       57.08       44.44     35.35 o 
  10  -6   1      164.19      196.68     40.69 o 
 -13  -5   1      145.71      110.97     35.93 o 
 -12  -5   1       12.13        0.00     19.15 o 
 -11  -5   1     1798.77     1858.07     55.73 o 
 -10  -5   1      137.23      138.08     16.51 o 
  -9  -5   1    16524.27    16096.20    224.97 o 
  -8  -5   1     2973.51     3021.01     57.03 o 
  -7  -5   1     7496.02     7391.39     89.41 o 
  -6  -5   1      460.12      482.90     12.94 o 
  -5  -5   1     3216.60     3580.73     44.02 o 
  -4  -5   1    53873.33    51519.75    582.01 o 
  -3  -5   1      506.56      482.34     12.37 o 
  -2  -5   1    59181.10    51747.35   1034.70 o 
  -1  -5   1    34710.59    33225.36    388.66 o 
   0  -5   1     2409.22     2337.04     31.78 o 
   1  -5   1      308.00      268.92      9.05 o 
   2  -5   1        5.76        2.53      3.64 o 
   3  -5   1     9816.33     9713.23    110.91 o 
   4  -5   1     7002.75     6666.78     88.34 o 
   5  -5   1     2311.97     2164.96     37.72 o 
   6  -5   1    17132.87    17099.14    229.15 o 
   7  -5   1        7.20        0.00      9.85 o 
   8  -5   1     1627.30     1614.73     47.45 o 
   9  -5   1      439.38      493.84     39.16 o 
  10  -5   1      732.23      640.88     59.29 o 
  11  -5   1     4255.95     4273.74    171.11 o 
 -13  -4   1      414.39      446.31     51.68 o 
 -12  -4   1      939.81      938.52     72.34 o 
 -11  -4   1     5099.01     5032.39    109.31 o 
 -10  -4   1     6774.43     6821.45    102.96 o 
  -9  -4   1      649.50      593.19     24.77 o 
  -8  -4   1     1278.67     1337.24     34.24 o 
  -7  -4   1      113.92      127.59      9.12 o 
  -6  -4   1       20.47       36.68      5.66 o 
  -5  -4   1    15760.77    16032.85    176.57 o 
  -4  -4   1       86.67      136.42      6.62 o 
  -3  -4   1    29602.63    28422.10    340.78 o 
  -2  -4   1    10095.79    10099.36    119.60 o 
  -1  -4   1    11993.23    11777.17    153.39 o 
   0  -4   1      949.79     1015.00     17.74 o 
   1  -4   1      563.08      565.18     12.90 o 
   2  -4   1    25071.92    24464.24    257.27 o 
   3  -4   1     6433.06     6643.87     77.89 o 
   4  -4   1    40009.35    39534.91    423.61 o 
   5  -4   1    16069.86    16358.81    171.17 o 
   6  -4   1      488.58      495.37     15.79 o 
   7  -4   1       84.84      110.77     23.52 o 
   8  -4   1      253.86      259.94     25.62 o 
   9  -4   1     3998.50     4010.56    139.66 o 
  10  -4   1     2587.38     2480.88    116.68 o 
  11  -4   1      831.56      857.96     69.86 o 
 -12  -3   1     4781.12     4606.06    135.63 o 
 -11  -3   1     3147.31     3174.47     74.09 o 
 -10  -3   1     4398.72     4583.35    111.95 o 
  -9  -3   1     1979.82     1979.18     42.18 o 
  -8  -3   1        0.28        5.31      8.16 o 
  -7  -3   1     3223.71     3291.95     62.07 o 
  -6  -3   1      418.16      347.34     10.38 o 
  -5  -3   1    11117.31    10774.71    121.82 o 
  -4  -3   1    18935.48    18403.43    199.00 o 
  -3  -3   1     4702.15     4813.50     56.45 o 
  -2  -3   1    11819.62    11459.23    130.94 o 
  -1  -3   1      288.76      312.63      8.84 o 
   0  -3   1     8158.65     8637.03    105.51 o 
   1  -3   1     4207.56     4304.89     60.93 o 
   2  -3   1     2731.61     2802.15     41.23 o 
   3  -3   1    80427.95    72725.90    707.93 o 
   4  -3   1      899.32      853.72     16.52 o 
   5  -3   1     5143.65     4917.02     58.97 o 
   6  -3   1      360.04      386.60     13.48 o 
   7  -3   1      214.42      245.53     14.38 o 
   8  -3   1     4950.24     4905.25     85.48 o 
   9  -3   1      395.82      485.88     31.47 o 
  10  -3   1     6813.17     6502.21    172.06 o 
  11  -3   1     3545.32     3734.57    119.53 o 
  12  -3   1      115.24      121.96     39.63 o 
 -12  -2   1        0.68        0.00     20.06 o 
 -11  -2   1     3111.40     3378.44     77.52 o 
 -10  -2   1      978.24      927.92     32.38 o 
  -9  -2   1       75.81       44.38     10.37 o 
  -8  -2   1     5028.63     4783.86     73.97 o 
  -7  -2   1      278.56      352.58     17.44 o 
  -6  -2   1    21612.11    21021.46    212.75 o 
  -5  -2   1     8312.77     8106.60     93.95 o 
  -4  -2   1    10224.33    10751.96    119.24 o 
  -3  -2   1     5576.15     5530.84     63.51 o 
  -2  -2   1     2516.71     2623.69     39.65 o 
  -1  -2   1    22015.15    21466.34    377.15 o 
   0  -2   1    11770.83    12016.04    184.06 o 
   1  -2   1    24748.70    23955.70    279.22 o 
   2  -2   1    53960.73    49410.91    577.89 o 
   3  -2   1     2269.34     2392.42     30.45 o 
   4  -2   1    29452.59    31028.23    307.90 o 
   5  -2   1      897.07      982.04     18.28 o 
   6  -2   1     1420.36     1314.64     23.19 o 
   7  -2   1     9033.72     9055.73    120.51 o 
   8  -2   1      281.24      344.90     19.40 o 
   9  -2   1    18482.89    18640.86    288.99 o 
  10  -2   1     2325.43     2220.05     81.62 o 
  11  -2   1      812.42      820.47     62.04 o 
  12  -2   1       78.46       10.99     28.54 o 
 -12  -1   1     1213.43     1178.64    104.42 o 
 -11  -1   1        4.60        0.00     15.78 o 
 -10  -1   1      400.10      368.25     20.40 o 
  -9  -1   1     2490.32     2464.71     52.62 o 
  -8  -1   1     3555.93     3503.39     59.85 o 
  -7  -1   1    22058.80    21799.49    268.04 o 
  -6  -1   1       14.30       29.50      6.50 o 
  -5  -1   1    23235.91    23160.11    236.80 o 
  -4  -1   1    10741.83    11106.09    123.58 o 
  -3  -1   1     6628.00     7111.71     85.72 o 
  -2  -1   1     5071.24     5340.10     78.80 o 
  -1  -1   1       80.85      111.24      6.23 o 
   1  -1   1    25120.03    23953.66    476.17 o 
   2  -1   1    59148.10    53256.24    643.06 o 
   3  -1   1    31415.06    31514.19    336.17 o 
   4  -1   1      120.44      107.35      6.10 o 
   5  -1   1    12225.46    12400.70    130.06 o 
   6  -1   1      371.53      316.71     14.41 o 
   7  -1   1     4846.97     5040.36     73.94 o 
   8  -1   1    16251.33    16317.17    228.04 o 
   9  -1   1        9.79        0.00     10.23 o 
  10  -1   1     1696.75     1675.33     69.19 o 
  11  -1   1       10.74        0.00     18.07 o 
  12  -1   1        8.28        0.00     19.86 o 
 -12   0   1       98.29       67.58     24.93 o 
 -11   0   1      134.41       73.07     27.49 o 
 -10   0   1        4.60        0.00      9.53 o 
  -9   0   1     4461.85     4555.09     74.89 o 
  -8   0   1     4499.41     4345.41     74.53 o 
  -7   0   1     5484.34     5469.90     80.78 o 
  -6   0   1    24752.75    24735.41    292.88 o 
  -5   0   1        1.17        6.28      4.94 o 
  -4   0   1        5.31       23.95      7.88 o 
  -3   0   1      831.85      687.25     24.53 o 
  -2   0   1     9522.67    10102.59    150.75 o 
  -1   0   1    80846.13    66501.59   1093.18 o 
   0   0   1       88.64        0.11      0.95 o 
   1   0   1    39735.56    34550.32   1848.90 o 
   2   0   1    13544.19    14005.73    198.81 o 
   3   0   1     2772.91     3108.78     46.08 o 
   4   0   1     3006.13     3006.27     46.51 o 
   5   0   1      185.37      211.06     12.58 o 
   6   0   1    43805.07    44066.71    436.42 o 
   7   0   1     4982.14     5010.06     72.70 o 
   8   0   1     4841.39     4858.15     78.45 o 
   9   0   1     1684.66     1640.22     60.02 o 
  10   0   1       20.44        0.00     26.95 o 
  11   0   1       43.84       45.10     24.20 o 
  12   0   1      264.70      262.11     35.39 o 
 -12   1   1      436.71      405.62     49.46 o 
 -11   1   1      147.77      142.38     23.58 o 
 -10   1   1     3720.33     3831.43     69.05 o 
  -9   1   1      210.95      232.40     17.09 o 
  -8   1   1    17905.12    18086.27    251.22 o 
  -7   1   1     6775.04     6670.93    104.64 o 
  -6   1   1      365.17      383.66     11.35 o 
  -5   1   1     2350.49     2690.29     37.90 o 
  -4   1   1     1229.06     1349.24     21.72 o 
  -3   1   1     2317.81     2241.07     29.88 o 
  -2   1   1    21833.38    22443.67    240.09 o 
  -1   1   1    22394.02    22536.05    338.68 o 
   0   1   1    44717.86    35382.56    980.90 o 
   1   1   1     1317.03     1417.15     21.95 o 
   2   1   1     7272.56     7667.46    143.93 o 
   3   1   1    11685.94    12956.90    210.28 o 
   4   1   1     8220.00     8329.81    104.18 o 
   5   1   1    39439.94    39000.25    365.66 o 
   6   1   1     2004.73     2086.01     28.41 o 
   7   1   1    13599.66    14050.29    177.47 o 
   8   1   1     5029.41     4978.47     73.12 o 
   9   1   1       75.32       55.38     10.48 o 
  10   1   1     2743.41     2696.29    116.61 o 
  11   1   1      203.86      136.22     27.21 o 
  12   1   1     3897.97     3768.11    133.59 o 
  13   1   1     1043.08     1128.84     81.48 o 
 -11   2   1     3444.55     3557.19    142.89 o 
 -10   2   1      541.12      577.03     43.11 o 
  -9   2   1    14650.43    14732.30    213.26 o 
  -8   2   1     1458.76     1552.96     40.27 o 
  -7   2   1     1860.93     1895.16     42.62 o 
  -6   2   1      191.41      147.84      9.61 o 
  -5   2   1      545.59      557.98     14.14 o 
  -4   2   1    29963.04    29357.33    315.60 o 
  -3   2   1     1090.72     1056.87     18.18 o 
  -2   2   1     3758.64     3735.50     48.04 o 
  -1   2   1    44870.61    42069.67   1185.29 o 
   0   2   1      840.83      887.05     16.27 o 
   1   2   1      331.89      396.09     14.09 o 
   2   2   1     9123.17     9367.05    172.58 o 
   3   2   1    34326.66    33369.34    465.60 o 
   4   2   1    18980.42    18884.97    217.57 o 
   5   2   1     7311.92     7401.08     84.47 o 
   6   2   1     4303.71     4166.31     50.79 o 
   7   2   1       94.58       69.84      6.13 o 
   8   2   1       42.84       38.63      7.63 o 
   9   2   1      254.03      225.99     15.23 o 
  10   2   1     1865.78     1956.70     85.75 o 
  11   2   1     8816.00     8408.30    211.90 o 
  12   2   1       43.74        1.62     21.29 o 
  13   2   1     3637.68     3389.47    147.01 o 
 -11   3   1     4785.04     5023.16    183.26 o 
 -10   3   1     5813.41     5748.64    152.45 o 
  -9   3   1     1005.14     1019.98     38.60 o 
  -8   3   1      407.87      405.43     23.84 o 
  -7   3   1      884.48      958.27     32.63 o 
  -6   3   1     3714.25     3747.55     72.76 o 
  -5   3   1    13694.74    13546.29    162.47 o 
  -4   3   1    12079.83    12871.52    158.83 o 
  -3   3   1    78710.42    73935.80    830.98 o 
  -2   3   1     2142.01     2248.80     32.35 o 
  -1   3   1     1439.88     1489.39     24.32 o 
   0   3   1      224.71      252.13      9.19 o 
   1   3   1     2261.48     2499.16     38.94 o 
   2   3   1    79149.68    69934.49   1572.68 o 
   3   3   1     4395.46     4596.44     68.95 o 
   4   3   1    22514.13    22140.29    233.01 o 
   5   3   1     3521.33     3332.95     45.65 o 
   6   3   1     1054.65     1087.08     29.91 o 
   7   3   1       35.75       74.65      8.82 o 
   8   3   1       19.05       19.21     13.79 o 
   9   3   1     4956.58     5086.61     78.55 o 
  10   3   1     9308.16     9371.02    192.50 o 
  11   3   1     1326.08     1333.36     77.05 o 
  12   3   1     2544.23     2617.54     93.89 o 
  13   3   1        1.04        0.00     29.06 o 
 -11   4   1      609.92      575.04     56.33 o 
 -10   4   1      636.56      687.73     45.51 o 
  -9   4   1      107.73       78.69     16.48 o 
  -8   4   1      328.84      276.11     21.52 o 
  -7   4   1     3275.16     3334.42     70.61 o 
  -6   4   1     1041.32     1012.53     32.34 o 
  -5   4   1    16141.94    16472.13    195.58 o 
  -4   4   1    53785.37    52756.32    600.80 o 
  -3   4   1      298.45      293.22     15.92 o 
  -2   4   1     2771.10     2687.86     39.18 o 
  -1   4   1     1550.96     1734.37     26.88 o 
   0   4   1     9347.41     9474.03    113.55 o 
   1   4   1    67820.45    60218.09    938.31 o 
   2   4   1     3423.36     3410.80     49.93 o 
   3   4   1    54111.17    50904.83    574.12 o 
   4   4   1     9380.49     9688.04    120.05 o 
   5   4   1     4961.84     5265.18     62.90 o 
   6   4   1       16.25       17.80      7.99 o 
   7   4   1     2296.17     2504.90     43.91 o 
   8   4   1    19258.13    19373.09    255.48 o 
   9   4   1      269.24      255.61     30.02 o 
  10   4   1    13589.62    13536.98    196.48 o 
  11   4   1     2390.83     2347.26     84.70 o 
  12   4   1       70.71       57.13     23.46 o 
  13   4   1       85.71       59.01     26.23 o 
 -10   5   1      119.48      111.12     33.13 o 
  -9   5   1      576.98      504.82     29.44 o 
  -8   5   1     2322.16     2275.09     58.28 o 
  -7   5   1      336.09      344.20     27.32 o 
  -6   5   1     8877.95     9006.64    149.65 o 
  -5   5   1     3743.24     3658.37     61.06 o 
  -4   5   1     5414.02     5429.66     73.23 o 
  -3   5   1     9110.89     9613.99    125.44 o 
  -2   5   1       36.72       38.67      5.55 o 
  -1   5   1     5390.42     5178.39     67.18 o 
   0   5   1    10452.71    10518.83    136.94 o 
   1   5   1    21548.43    20602.77    238.39 o 
   2   5   1    52251.78    47457.65    893.85 o 
   3   5   1     6060.34     6398.23     73.03 o 
   4   5   1     3913.48     3988.46     49.07 o 
   5   5   1     3070.40     3152.18     41.51 o 
   6   5   1    10645.15    10962.89    131.49 o 
   7   5   1    18389.68    19120.16    235.17 o 
   8   5   1     1388.94     1468.37     32.03 o 
   9   5   1    11460.72    11687.53    165.19 o 
  10   5   1      740.76      666.91     88.17 o 
  11   5   1       28.57        0.00     17.22 o 
  12   5   1      318.55      260.65     33.59 o 
  13   5   1      389.82      437.44     42.79 o 
 -10   6   1       13.61       10.43     21.21 o 
  -9   6   1      553.80      674.58     44.99 o 
  -8   6   1     1511.13     1568.18     67.46 o 
  -7   6   1     8838.96     9102.87    155.76 o 
  -6   6   1       70.39       73.97     13.68 o 
  -5   6   1     5539.99     5771.89    105.94 o 
  -4   6   1      860.88      854.19     21.25 o 
  -3   6   1      260.31      297.48     11.19 o 
  -2   6   1    17646.29    17317.48    267.91 o 
  -1   6   1      100.97      118.94      7.61 o 
   0   6   1    27022.13    25115.99    314.40 o 
   1   6   1     5499.82     5406.27     69.92 o 
   2   6   1     2106.98     2101.46     32.11 o 
   3   6   1       19.33       23.82      4.37 o 
   4   6   1     1340.08     1460.14     23.43 o 
   5   6   1    12558.30    12459.09    138.03 o 
   6   6   1    13909.64    14450.56    159.89 o 
   7   6   1     9329.43     9503.50    118.10 o 
   8   6   1    10663.58    11071.81    158.31 o 
   9   6   1      157.43      140.14     15.52 o 
  10   6   1       70.91       33.19     14.92 o 
  11   6   1       61.75       33.96     20.26 o 
  12   6   1     2347.22     2323.90     87.87 o 
  13   6   1     2680.00     2743.24    126.77 o 
 -10   7   1        5.87       16.15     23.13 o 
  -9   7   1     3333.19     3677.12    114.30 o 
  -8   7   1     5478.52     5608.94    111.37 o 
  -7   7   1     1494.07     1628.23     48.48 o 
  -6   7   1     4414.60     4560.48     90.31 o 
  -5   7   1      241.50      206.34     17.19 o 
  -4   7   1      947.48      884.28     25.32 o 
  -3   7   1     2958.78     2816.63     45.22 o 
  -2   7   1     8260.60     8171.95     96.24 o 
  -1   7   1    27862.07    25546.73    273.02 o 
   0   7   1      480.62      526.20     12.57 o 
   1   7   1      200.85      104.40      7.08 o 
   2   7   1     4140.76     4650.19     52.94 o 
   3   7   1    13841.76    15099.49    187.74 o 
   4   7   1    32193.03    32049.50    338.89 o 
   5   7   1      618.55      753.52     18.05 o 
   6   7   1    25874.29    25414.16    283.11 o 
   7   7   1     3526.68     3614.94     50.35 o 
   8   7   1     2058.70     1990.48     42.13 o 
   9   7   1       33.28       25.98     10.32 o 
  10   7   1       46.23       22.86     13.56 o 
  11   7   1     3067.74     2985.65     98.60 o 
  12   7   1     1269.05     1265.94     63.84 o 
  13   7   1     2844.82     2808.90    191.40 o 
  -9   8   1       93.48      113.11     26.87 o 
  -8   8   1     4649.00     4715.92    114.51 o 
  -7   8   1     1466.37     1478.22     47.17 o 
  -6   8   1      110.76       84.95     15.40 o 
  -5   8   1      891.48      902.24     33.03 o 
  -4   8   1       11.18       26.78      8.34 o 
  -3   8   1    11470.81    11424.22    142.73 o 
  -2   8   1    17607.19    17405.21    207.76 o 
  -1   8   1     3007.44     2914.71     42.21 o 
   0   8   1    12923.29    13327.96    154.06 o 
   1   8   1       21.57       15.58      4.86 o 
   2   8   1    15599.89    15994.80    175.07 o 
   3   8   1     2210.13     1809.48     26.29 o 
   4   8   1     6375.77     6357.97     76.79 o 
   5   8   1    18376.20    17816.68    195.01 o 
   6   8   1      429.87      466.34     14.61 o 
   7   8   1     3551.31     3698.68     65.57 o 
   8   8   1        1.31        9.86      6.56 o 
   9   8   1        5.87       30.31     17.58 o 
  10   8   1     7846.97     7855.58    158.74 o 
  11   8   1       10.79       30.66     35.19 o 
  12   8   1     7935.93     7827.05    201.69 o 
  13   8   1      887.57      899.59     56.49 o 
  -9   9   1     3481.13     3772.76    152.93 o 
  -8   9   1       60.30       45.01     22.80 o 
  -7   9   1       21.26        1.88     15.11 o 
  -6   9   1     2070.08     2161.46     57.75 o 
  -5   9   1     2243.30     2084.27     84.17 o 
  -4   9   1    20658.76    20002.77    283.81 o 
  -3   9   1      313.85      338.33     18.46 o 
  -2   9   1     7444.11     7269.08    101.71 o 
  -1   9   1     5468.69     5531.56     80.09 o 
   0   9   1       70.45       67.84      7.02 o 
   1   9   1     1200.92     1580.08     35.24 o 
   2   9   1      876.00      907.02     20.35 o 
   3   9   1     9510.22     8876.24     92.03 o 
   4   9   1    17476.94    16885.54    177.40 o 
   5   9   1     5867.42     5876.17     76.57 o 
   6   9   1     4009.04     3936.47     62.31 o 
   7   9   1      199.14      165.89     11.72 o 
   8   9   1     2436.74     2521.74     46.80 o 
   9   9   1     4539.75     4571.81     97.05 o 
  10   9   1     2814.78     2742.56    179.72 o 
  11   9   1     9712.09    10069.96    287.41 o 
  12   9   1       49.53       43.16     23.55 o 
  13   9   1      958.27      781.26     53.55 o 
  -8  10   1      553.17      527.38     43.91 o 
  -7  10   1      416.58      425.96     33.11 o 
  -6  10   1     4844.54     4964.12    116.84 o 
  -5  10   1     6849.16     6914.20    127.00 o 
  -4  10   1      337.10      386.23     23.70 o 
  -3  10   1     7868.82     7693.62    134.79 o 
  -2  10   1      414.48      381.64     19.30 o 
  -1  10   1      204.53      197.96     14.14 o 
   0  10   1     3290.80     3265.50     49.79 o 
   1  10   1      898.96      857.03     21.12 o 
   2  10   1    29639.85    28512.74    295.58 o 
   3  10   1     4011.20     4097.24     53.19 o 
   4  10   1    13687.46    13680.77    147.58 o 
   5  10   1     7701.92     7725.90     97.84 o 
   6  10   1      260.42      265.18     13.84 o 
   7  10   1     1751.76     1781.01     40.42 o 
   8  10   1       17.07       36.59      9.93 o 
   9  10   1    12039.34    12091.86    227.93 o 
  10  10   1    11260.82    11380.01    257.51 o 
  11  10   1     2425.19     2500.37     95.49 o 
  12  10   1     1717.90     1774.82     75.99 o 
  13  10   1       50.23       33.30     24.55 o 
  -7  11   1     3842.07     4075.74    125.16 o 
  -6  11   1     1248.39     1194.36     50.50 o 
  -5  11   1     3883.09     3987.47     99.75 o 
  -4  11   1     8162.79     8214.70    144.69 o 
  -3  11   1      261.69      283.61     20.97 o 
  -2  11   1     5220.46     5014.33     95.19 o 
  -1  11   1     2179.95     2161.26     45.81 o 
   0  11   1     5128.00     5016.94     76.86 o 
   1  11   1     7859.96     7480.27    105.10 o 
   2  11   1      843.58      830.07     23.50 o 
   3  11   1     5419.50     5168.71     76.78 o 
   4  11   1      864.01      869.75     25.94 o 
   5  11   1      799.02      844.90     22.06 o 
   6  11   1     4065.64     4103.25     76.51 o 
   7  11   1      730.45      801.72     31.83 o 
   8  11   1    22249.87    22335.94    380.65 o 
   9  11   1     2639.35     2609.08     60.33 o 
  10  11   1     4800.54     4787.09    131.00 o 
  11  11   1      592.70      616.47     57.92 o 
  12  11   1        0.76        0.00     18.67 o 
  -7  12   1      282.38      321.26     38.05 o 
  -6  12   1     3375.80     3709.67    117.11 o 
  -5  12   1      277.59      288.10     28.56 o 
  -4  12   1      171.71      152.99     22.47 o 
  -3  12   1      160.87      163.80     18.48 o 
  -2  12   1      134.27      100.58     15.61 o 
  -1  12   1     5329.44     5177.06     87.63 o 
   0  12   1     3726.24     3807.58     84.21 o 
   1  12   1    16063.95    15588.27    210.80 o 
   2  12   1    16913.97    16274.83    219.24 o 
   3  12   1       85.21       71.66      9.91 o 
   4  12   1       43.55       63.65      8.65 o 
   5  12   1      832.55      871.88     29.86 o 
   6  12   1    10231.95    10231.93    212.21 o 
   7  12   1    23136.20    22821.62    456.13 o 
   8  12   1     2304.72     2376.52     90.88 o 
   9  12   1     6130.38     6213.74    163.91 o 
  10  12   1        4.79        2.91     13.69 o 
  11  12   1       11.00       25.95     23.36 o 
  12  12   1     2648.15     2740.57     98.79 o 
  -6  13   1       48.37        0.00     47.19 o 
  -5  13   1      139.64      174.72     29.86 o 
  -4  13   1       57.83       45.03     18.28 o 
  -3  13   1     1248.26     1242.16     49.91 o 
  -2  13   1    15775.94    15477.78    284.89 o 
  -1  13   1      386.42      395.97     21.56 o 
   0  13   1    31656.45    30273.60    448.30 o 
   1  13   1     4918.60     4918.46     93.86 o 
   2  13   1     3848.08     3824.34    100.76 o 
   3  13   1       16.58       18.11      9.23 o 
   4  13   1       67.70      102.27     16.63 o 
   5  13   1     8848.45     9019.51    129.55 o 
   6  13   1     6359.77     6214.41    109.72 o 
   7  13   1     9555.71     9622.45    157.75 o 
   8  13   1     6094.15     6380.64    123.12 o 
   9  13   1      103.59      103.42     16.05 o 
  10  13   1      230.52      231.80     40.19 o 
  11  13   1      347.33      412.93     38.56 o 
  12  13   1     4081.51     4068.39    169.20 o 
  -5  14   1       88.97       90.67     42.06 o 
  -4  14   1     2816.51     2921.35    102.41 o 
  -3  14   1     2359.22     2273.87     83.14 o 
  -2  14   1     4746.75     4711.01    112.83 o 
  -1  14   1    11887.89    11572.60    223.51 o 
   0  14   1      610.91      583.37     37.69 o 
   1  14   1      900.11      844.18     67.69 o 
   2  14   1       15.96       22.66     12.96 o 
   3  14   1      533.14      530.64     25.07 o 
   4  14   1    16734.16    16797.01    255.39 o 
   5  14   1       97.24       80.71     12.90 o 
   6  14   1    30944.31    30041.79    383.59 o 
   7  14   1     5185.91     5398.21    101.11 o 
   8  14   1      988.48      995.77     38.26 o 
   9  14   1      198.10      181.07     19.14 o 
  10  14   1      191.55      153.97     29.43 o 
  11  14   1     7374.98     7641.45    195.45 o 
  -4  15   1      141.83      150.96     30.13 o 
  -3  15   1     6458.31     6626.21    176.19 o 
  -2  15   1     5918.36     5966.06    160.08 o 
  -1  15   1      781.22      745.80     46.37 o 
   0  15   1       66.35       84.57     19.03 o 
   1  15   1        0.46        1.07     13.68 o 
   2  15   1     3539.91     3336.37     86.21 o 
   3  15   1    11175.40    10623.08    206.81 o 
   4  15   1     4719.69     4805.99     93.73 o 
   5  15   1    12453.59    12100.25    194.73 o 
   6  15   1      216.49      208.00     16.99 o 
   7  15   1     1483.85     1515.83     45.05 o 
   8  15   1      737.51      802.86     38.60 o 
   9  15   1     1028.97     1093.75     45.00 o 
  10  15   1     5765.89     6021.92    176.13 o 
  11  15   1       53.95       71.34     26.50 o 
  -3  16   1      709.50      733.54     50.66 o 
  -2  16   1     2422.23     2431.50     89.81 o 
  -1  16   1      840.57      792.72     49.16 o 
   0  16   1       21.11       27.91     18.28 o 
   1  16   1     3579.84     3443.04    107.13 o 
   2  16   1      793.32      694.86     44.82 o 
   3  16   1    12090.95    12138.70    277.34 o 
   4  16   1     6149.99     6116.45    159.39 o 
   5  16   1      511.31      565.18     36.30 o 
   6  16   1     1080.20     1133.01     45.80 o 
   7  16   1        4.66       18.85     12.06 o 
   8  16   1     5081.07     5008.00    112.34 o 
   9  16   1     5294.21     5416.29    151.06 o 
  10  16   1     1953.24     2123.19     85.75 o 
  -2  17   1      188.49      181.85     32.10 o 
  -1  17   1      298.76      338.32     36.97 o 
   0  17   1     1385.23     1534.22    127.62 o 
   1  17   1     1090.75     1020.45     55.88 o 
   2  17   1    12341.90    12292.76    284.24 o 
   3  17   1     1602.25     1740.34     72.40 o 
   4  17   1     3283.54     3390.01    194.94 o 
   5  17   1      305.06      338.28     33.98 o 
   6  17   1      200.49      152.13     21.36 o 
   7  17   1     4216.85     4148.42     85.09 o 
   8  17   1      565.95      603.04     30.35 o 
   9  17   1     7319.69     7987.87    205.85 o 
   0  18   1     3335.94     3284.64    110.82 o 
   1  18   1     4242.78     4403.80    132.99 o 
   2  18   1      337.58      336.72     61.83 o 
   3  18   1     5242.75     5419.17    152.00 o 
   4  18   1      255.15      298.09     35.07 o 
   5  18   1       87.81       98.11     30.33 o 
   6  18   1     3202.64     3385.16    110.64 o 
   7  18   1      425.72      466.41     33.64 o 
   8  18   1    11048.06    11587.12    188.61 o 
   3  19   1        1.78        0.00     19.15 o 
   4  19   1      678.40      644.55     47.74 o 
   5  19   1      856.41      750.44     51.09 o 
   6  19   1     2651.05     2636.32     98.62 o 
  -7 -18   2      867.89      838.17     65.10 o 
  -6 -18   2       22.49       42.55     22.80 o 
  -5 -18   2      323.37      286.96     34.66 o 
  -4 -18   2     6467.17     6559.18    175.64 o 
  -3 -18   2       61.98       90.52     20.48 o 
  -2 -18   2     5563.98     5826.92    140.65 o 
  -1 -18   2     1580.95     1655.03     59.92 o 
   0 -18   2     1196.22     1183.85     63.41 o 
  -8 -17   2      273.67      265.77     33.68 o 
  -7 -17   2        0.43        0.00     17.93 o 
  -6 -17   2     1107.85      981.57     55.15 o 
  -5 -17   2     2970.65     2818.42     96.91 o 
  -4 -17   2     1683.98     1620.52     70.26 o 
  -3 -17   2    13721.64    13513.72    245.80 o 
  -2 -17   2      112.62      122.97     21.28 o 
  -1 -17   2     1456.00     1521.19     53.90 o 
   0 -17   2        1.63        0.44     18.98 o 
   1 -17   2      200.04      218.61     32.67 o 
   2 -17   2     3332.60     3225.29    111.18 o 
  -9 -16   2      179.22      174.73     30.56 o 
  -8 -16   2       35.98       48.10     21.48 o 
  -7 -16   2     3585.76     3428.91    108.62 o 
  -6 -16   2      665.66      717.24     46.05 o 
  -5 -16   2     3628.91     3798.24    115.10 o 
  -4 -16   2     7061.21     6802.85    174.53 o 
  -3 -16   2      945.90      973.61     48.28 o 
  -2 -16   2     3375.84     3561.74     87.46 o 
  -1 -16   2        8.32        2.84     13.43 o 
   0 -16   2      561.78      477.51     37.71 o 
   1 -16   2     3137.60     3155.72    136.71 o 
   2 -16   2     1322.97     1460.03     69.22 o 
   3 -16   2     8352.88     8701.82    220.63 o 
 -10 -15   2       45.67       51.93     23.57 o 
  -9 -15   2       34.39       20.31     19.82 o 
  -8 -15   2     2471.22     2400.55    115.46 o 
  -7 -15   2      818.58      943.15     81.54 o 
  -6 -15   2     8999.58     9254.92    219.92 o 
  -5 -15   2     2415.53     2348.60     69.55 o 
  -4 -15   2     4127.47     4174.74     85.26 o 
  -3 -15   2     5889.15     5574.15    122.17 o 
  -2 -15   2       89.73       63.97     14.46 o 
  -1 -15   2     3480.55     3360.68     73.95 o 
   0 -15   2      757.88      802.74     33.67 o 
   1 -15   2     7566.88     7784.02    138.64 o 
   2 -15   2     7348.18     7417.77    238.85 o 
   3 -15   2      911.72      928.25     81.80 o 
   4 -15   2     1603.27     1665.48     77.15 o 
 -11 -14   2       16.36       18.22     22.30 o 
 -10 -14   2      277.12      251.12     88.46 o 
  -9 -14   2      419.62      401.63     36.21 o 
  -8 -14   2     2272.65     2170.66     78.15 o 
  -7 -14   2    12737.18    12674.08    239.97 o 
  -6 -14   2     1522.57     1511.55     53.24 o 
  -5 -14   2     8376.01     8031.20    162.95 o 
  -4 -14   2      519.82      441.15     26.50 o 
  -3 -14   2       12.98        0.29      9.42 o 
  -2 -14   2     2556.87     2547.97     59.25 o 
  -1 -14   2     2237.94     2144.80     53.82 o 
   0 -14   2     4515.60     4757.14     92.32 o 
   1 -14   2     1470.40     1493.98     44.88 o 
   2 -14   2     1714.63     1793.74     68.31 o 
   3 -14   2      967.32      937.91     44.83 o 
   4 -14   2        1.60        0.15     36.25 o 
   5 -14   2      408.49      424.13     41.26 o 
 -11 -13   2      933.07      907.56     53.50 o 
 -10 -13   2        2.06        0.00     18.79 o 
  -9 -13   2     4459.13     4533.91    128.34 o 
  -8 -13   2     2407.28     2546.47     72.10 o 
  -7 -13   2     4642.81     4754.89    112.50 o 
  -6 -13   2     3885.92     3819.06     92.01 o 
  -5 -13   2      702.13      683.27     28.36 o 
  -4 -13   2     1118.71     1111.94     27.38 o 
  -3 -13   2      887.65      924.08     27.55 o 
  -2 -13   2     6188.11     6217.97    109.71 o 
  -1 -13   2    19963.84    19413.42    290.06 o 
   0 -13   2       63.78       79.02     23.63 o 
   1 -13   2     5670.95     5783.09    106.02 o 
   2 -13   2     1075.19     1074.25     37.23 o 
   3 -13   2     2677.54     2688.16     76.36 o 
   4 -13   2     2977.44     3031.65     84.13 o 
   5 -13   2      147.67      161.72     25.71 o 
   6 -13   2     5482.87     5371.84    153.75 o 
 -11 -12   2     1072.08     1052.55     56.18 o 
 -10 -12   2     6846.07     6776.36    173.32 o 
  -9 -12   2        0.95       11.31     14.19 o 
  -8 -12   2     4075.31     4167.61    178.24 o 
  -7 -12   2      627.47      659.75     48.26 o 
  -6 -12   2      967.91     1009.31     34.81 o 
  -5 -12   2     3815.75     3880.07     60.74 o 
  -4 -12   2      232.49      231.14     12.33 o 
  -3 -12   2    13205.01    13212.50    149.91 o 
  -2 -12   2     5606.67     5536.46     78.52 o 
  -1 -12   2     4356.09     4322.91     70.55 o 
   0 -12   2     5217.48     5320.09     96.12 o 
   1 -12   2       11.88        0.00      8.79 o 
   2 -12   2     1159.09     1117.74     36.41 o 
   3 -12   2     2931.55     2799.03     73.44 o 
   4 -12   2     1075.20     1141.73     46.60 o 
   5 -12   2     4893.60     4950.88    117.88 o 
   6 -12   2      158.38       98.83     36.41 o 
   7 -12   2     3392.43     3534.85    116.09 o 
 -12 -11   2     1744.48     1727.50     73.55 o 
 -11 -11   2     1733.72     1864.90     74.62 o 
 -10 -11   2     2898.82     2907.72     93.91 o 
  -9 -11   2     4750.02     4805.30    129.52 o 
  -8 -11   2      447.53      441.91     24.90 o 
  -7 -11   2      174.49      199.40     17.95 o 
  -6 -11   2     5524.50     5503.50    100.69 o 
  -5 -11   2     4265.86     4162.21     69.96 o 
  -4 -11   2    16196.65    15682.16    189.01 o 
  -3 -11   2      647.01      713.13     18.81 o 
  -2 -11   2    14893.68    14793.23    179.22 o 
  -1 -11   2     3787.67     3760.65     57.38 o 
   0 -11   2      153.28      140.87     10.92 o 
   1 -11   2       16.22       35.56     11.04 o 
   2 -11   2      422.27      404.86     21.53 o 
   3 -11   2    10107.85    10134.38    164.29 o 
   4 -11   2     7107.82     7010.00    123.80 o 
   5 -11   2     2656.89     2587.41     74.86 o 
   6 -11   2     2711.98     2569.54    104.58 o 
   7 -11   2        0.97        0.00     19.44 o 
   8 -11   2      424.92      391.52     42.36 o 
 -12 -10   2      569.72      577.06     86.66 o 
 -11 -10   2     5284.34     5288.08    143.42 o 
 -10 -10   2     4772.97     4788.40    120.65 o 
  -9 -10   2      116.70      136.55     17.18 o 
  -8 -10   2     1632.51     1645.51     50.40 o 
  -7 -10   2      186.37      206.79     15.96 o 
  -6 -10   2     5964.32     5963.58     98.71 o 
  -5 -10   2     4782.28     4611.42     74.37 o 
  -4 -10   2     4728.05     4664.33     82.56 o 
  -3 -10   2    17933.92    17695.83    200.87 o 
  -2 -10   2      924.70      950.47     21.97 o 
  -1 -10   2       21.45       15.61      5.38 o 
   0 -10   2     1515.15     1557.27     27.58 o 
   1 -10   2      168.41      155.39      9.16 o 
   2 -10   2     8845.99     8849.20    128.00 o 
   3 -10   2       20.18       54.60     13.64 o 
   4 -10   2     6048.42     5886.24    106.08 o 
   5 -10   2     1005.11      990.63     42.40 o 
   6 -10   2      114.29       76.02     18.52 o 
   7 -10   2       84.09       44.27     30.97 o 
   8 -10   2        5.68       19.44     22.91 o 
 -12  -9   2     2959.19     3141.82     87.46 o 
 -11  -9   2      395.72      382.79     30.33 o 
 -10  -9   2     1205.48     1247.57     63.63 o 
  -9  -9   2      881.99      809.81     39.10 o 
  -8  -9   2      667.99      665.84     27.78 o 
  -7  -9   2     1647.07     1688.03     40.36 o 
  -6  -9   2     1598.47     1609.60     37.94 o 
  -5  -9   2    14273.50    13768.75    175.35 o 
  -4  -9   2     8140.53     8112.24    108.90 o 
  -3  -9   2      422.81      399.49     13.68 o 
  -2  -9   2     2694.16     2800.44     36.37 o 
  -1  -9   2      215.84      224.18      9.78 o 
   0  -9   2    15941.36    15989.73    169.57 o 
   1  -9   2    15400.38    15532.69    156.58 o 
   2  -9   2     1123.38     1114.05     22.84 o 
   3  -9   2    29013.54    27863.07    341.05 o 
   4  -9   2      374.49      371.96     19.16 o 
   5  -9   2      147.57      144.16     20.28 o 
   6  -9   2      885.11      893.07     73.61 o 
   7  -9   2     1168.60     1096.67     68.48 o 
   8  -9   2     7068.17     6839.26    179.32 o 
   9  -9   2       20.94       38.47     31.49 o 
 -12  -8   2      437.19      460.15     29.88 o 
 -11  -8   2     1498.05     1455.39     47.66 o 
 -10  -8   2       83.21       64.17     15.37 o 
  -9  -8   2      654.65      670.99     29.08 o 
  -8  -8   2     4890.09     4948.03     92.36 o 
  -7  -8   2      562.47      634.60     21.46 o 
  -6  -8   2    14840.71    14639.52    176.91 o 
  -5  -8   2     3531.41     3497.44     52.51 o 
  -4  -8   2     3215.62     3188.22     44.51 o 
  -3  -8   2     2651.79     2883.16     40.79 o 
  -2  -8   2     1125.16     1345.97     21.98 o 
  -1  -8   2    21244.82    20367.67    203.23 o 
   0  -8   2     1813.32     1691.75     26.03 o 
   1  -8   2    10728.79    10193.32    102.90 o 
   2  -8   2    11689.70    11521.15    126.25 o 
   3  -8   2     1413.00     1455.15     28.87 o 
   4  -8   2     1767.43     1908.16     49.22 o 
   5  -8   2     1187.70     1234.13     31.49 o 
   6  -8   2     3446.41     3512.10     86.68 o 
   7  -8   2     9151.22     9295.73    220.75 o 
   8  -8   2     1451.99     1501.23     66.74 o 
   9  -8   2     2544.85     2454.14    121.33 o 
  10  -8   2        1.99        0.00     29.38 o 
 -12  -7   2      228.13      259.95     24.93 o 
 -11  -7   2        4.95        0.00     12.64 o 
 -10  -7   2     2492.95     2461.89     55.12 o 
  -9  -7   2     2658.95     2642.58     55.27 o 
  -8  -7   2     8136.96     7954.85    121.28 o 
  -7  -7   2    19495.92    18826.64    239.93 o 
  -6  -7   2      139.23      150.93      9.85 o 
  -5  -7   2       34.75       31.20      5.26 o 
  -4  -7   2      157.09      194.50      9.39 o 
  -3  -7   2     2840.88     2759.05     38.36 o 
  -2  -7   2     9645.44     8857.33    101.16 o 
  -1  -7   2       50.27       18.06      5.00 o 
   0  -7   2    72572.31    66488.30    686.04 o 
   1  -7   2    11818.57    12118.34    127.65 o 
   2  -7   2     4322.18     4535.87     57.57 o 
   3  -7   2      156.97      179.85      9.08 o 
   4  -7   2       63.55       74.44      7.21 o 
   5  -7   2    18263.05    18090.56    311.47 o 
   6  -7   2     2362.85     2400.64     49.94 o 
   7  -7   2    11808.45    12380.15    232.69 o 
   8  -7   2     8106.35     8285.93    202.56 o 
   9  -7   2      397.90      396.53     48.93 o 
  10  -7   2        2.92        7.61     28.75 o 
 -12  -6   2       19.23        0.00     16.56 o 
 -11  -6   2     1320.19     1287.82     41.33 o 
 -10  -6   2       54.59       54.26     14.24 o 
  -9  -6   2    10603.43    10510.50    167.45 o 
  -8  -6   2     6859.89     6756.31    105.99 o 
  -7  -6   2     8541.52     9152.64    125.37 o 
  -6  -6   2     1752.40     1698.41     28.75 o 
  -5  -6   2       53.73       46.06      6.04 o 
  -4  -6   2    32453.75    32677.98    393.68 o 
  -3  -6   2    12518.07    12507.72    150.01 o 
  -2  -6   2    17864.84    18087.90    212.18 o 
  -1  -6   2    25136.18    23836.88    252.40 o 
   0  -6   2      217.66      192.07      9.41 o 
   1  -6   2     3596.97     3480.40     41.93 o 
   2  -6   2       72.76       62.33      5.45 o 
   3  -6   2      421.07      387.03     11.46 o 
   4  -6   2    12578.28    12340.38    153.71 o 
   5  -6   2      612.93      660.62     19.78 o 
   6  -6   2    18448.83    18624.49    248.74 o 
   7  -6   2     2115.15     2233.00     63.75 o 
   8  -6   2     2299.55     2379.93     82.63 o 
   9  -6   2        4.88        0.00     20.71 o 
  10  -6   2       94.32       70.39     34.14 o 
 -12  -5   2      550.64      523.32     35.64 o 
 -11  -5   2     2134.49     2061.55     56.50 o 
 -10  -5   2    12897.86    12508.61    183.89 o 
  -9  -5   2       10.49       42.99     15.22 o 
  -8  -5   2     9276.35     9252.71    136.95 o 
  -7  -5   2      720.22      692.82     20.64 o 
  -6  -5   2       45.22       82.62     15.20 o 
  -5  -5   2    23022.38    23740.50    257.29 o 
  -4  -5   2      373.48      408.35     11.77 o 
  -3  -5   2    36635.28    34806.89    396.93 o 
  -2  -5   2    16504.42    16150.55    189.23 o 
  -1  -5   2     3545.14     3495.25     47.40 o 
   0  -5   2     1817.12     1898.72     28.75 o 
   1  -5   2       39.89       28.30      4.43 o 
   2  -5   2     7822.19     7916.67     90.58 o 
   3  -5   2     8116.46     8090.38     86.67 o 
   4  -5   2     6018.41     5972.63     78.54 o 
   5  -5   2    17482.36    17790.48    181.71 o 
   6  -5   2      192.76      203.61     11.64 o 
   7  -5   2     7566.82     7744.47    117.23 o 
   8  -5   2      182.74      178.32     26.17 o 
   9  -5   2     1343.00     1288.53     81.38 o 
  10  -5   2     3365.75     3340.00    144.05 o 
  11  -5   2      380.04      405.84     53.69 o 
 -12  -4   2     3994.19     3781.34    125.82 o 
 -11  -4   2     4398.38     4548.72     79.47 o 
 -10  -4   2     5651.04     5395.19     86.89 o 
  -9  -4   2     4005.67     4051.67     73.73 o 
  -8  -4   2      205.55      211.63     15.63 o 
  -7  -4   2      589.21      678.51     30.86 o 
  -6  -4   2     6517.59     7024.80     84.01 o 
  -5  -4   2    20282.16    21254.92    230.91 o 
  -4  -4   2    25504.09    24667.54    265.00 o 
  -3  -4   2      691.90      740.16     14.25 o 
  -2  -4   2     2850.92     2601.50     36.13 o 
  -1  -4   2      896.62      901.27     16.04 o 
   0  -4   2      153.68      173.17      7.71 o 
   1  -4   2    12460.24    12154.95    144.44 o 
   2  -4   2      464.74      463.03     11.07 o 
   3  -4   2    56225.14    52847.55    483.26 o 
   4  -4   2    22933.94    23473.69    221.90 o 
   5  -4   2     8649.62     8640.47     89.66 o 
   6  -4   2     2372.33     2510.41     39.77 o 
   7  -4   2      240.31      263.84     15.21 o 
   8  -4   2     2861.09     2944.74     66.87 o 
   9  -4   2      400.49      417.42     30.35 o 
  10  -4   2     2235.95     2101.35    143.47 o 
  11  -4   2     5641.36     5370.66    201.33 o 
 -12  -3   2      525.69      537.60     36.66 o 
 -11  -3   2     3407.72     3443.56     80.87 o 
 -10  -3   2     1406.52     1439.40     37.53 o 
  -9  -3   2      101.68       98.91     12.73 o 
  -8  -3   2     8933.05     8797.28    131.67 o 
  -7  -3   2     1300.55     1238.58     31.31 o 
  -6  -3   2    10898.80    10239.30    127.88 o 
  -5  -3   2     6086.48     5116.98     62.88 o 
  -4  -3   2     4400.90     4379.90     53.56 o 
  -3  -3   2      111.64      166.27      8.33 o 
  -2  -3   2      150.22      161.84      6.78 o 
  -1  -3   2    16659.03    17071.48    235.95 o 
   0  -3   2    14550.94    15314.31    204.34 o 
   1  -3   2      485.52      479.85     10.54 o 
   2  -3   2    28606.72    27838.36    280.07 o 
   3  -3   2     1122.99     1316.97     51.08 o 
   4  -3   2    27624.62    28761.19    267.71 o 
   5  -3   2      193.41      139.37      7.18 o 
   6  -3   2        6.94        4.48      4.42 o 
   7  -3   2     4376.61     4611.48     70.18 o 
   8  -3   2       29.25       60.06     10.65 o 
   9  -3   2    17370.04    17465.55    315.56 o 
  10  -3   2     7485.55     7247.28    191.77 o 
  11  -3   2     1778.89     1623.17     73.18 o 
  12  -3   2      491.23      602.52     62.57 o 
 -12  -2   2     4590.59     4608.32    135.33 o 
 -11  -2   2      535.48      560.63     25.77 o 
 -10  -2   2      556.38      563.55     23.95 o 
  -9  -2   2     1999.25     2019.99     53.95 o 
  -8  -2   2     3379.40     3340.37     57.71 o 
  -7  -2   2    14998.54    14172.55    181.06 o 
  -6  -2   2     1072.72     1045.63     23.33 o 
  -5  -2   2    25341.04    25323.00    310.53 o 
  -4  -2   2     8900.62     9190.58    103.25 o 
  -3  -2   2      112.30       95.22      6.50 o 
  -2  -2   2     4799.05     5025.40     62.37 o 
  -1  -2   2     2374.05     2557.07     43.34 o 
   0  -2   2    57277.64    52251.11    699.67 o 
   1  -2   2    50410.98    47161.28    575.31 o 
   2  -2   2     6210.91     6354.04     87.05 o 
   3  -2   2    33083.95    32268.70    320.01 o 
   4  -2   2       63.83       83.57      5.69 o 
   5  -2   2      283.21      258.05     10.80 o 
   6  -2   2     3719.38     3547.30     42.97 o 
   7  -2   2     3639.22     3589.42     54.19 o 
   8  -2   2    22367.23    22494.25    273.82 o 
   9  -2   2      255.73      273.68     24.41 o 
  10  -2   2     4532.86     4490.33    130.61 o 
  11  -2   2      639.25      623.06     45.90 o 
  12  -2   2      115.34       96.40     26.99 o 
 -12  -1   2       93.80       72.94     25.47 o 
 -11  -1   2      118.95       79.23     15.98 o 
 -10  -1   2      320.00      313.66     19.49 o 
  -9  -1   2     2946.87     2919.38     55.10 o 
  -8  -1   2    14901.08    14341.88    186.29 o 
  -7  -1   2      856.08      905.25     24.96 o 
  -6  -1   2    25529.43    25841.50    312.37 o 
  -5  -1   2     5627.44     5857.17     90.79 o 
  -4  -1   2    12858.46    13340.01    196.71 o 
  -3  -1   2       35.20       62.02     13.51 o 
  -2  -1   2     1124.52     1250.21     17.09 o 
  -1  -1   2    68822.34    60897.10    990.22 o 
   0  -1   2     7075.76     7551.31     97.91 o 
   1  -1   2    54363.02    48608.20    784.97 o 
   2  -1   2    22661.58    22846.95    371.99 o 
   3  -1   2     4246.52     4550.37     57.77 o 
   4  -1   2     3341.44     4044.68     47.73 o 
   5  -1   2       22.21       43.75      4.90 o 
   6  -1   2     9203.38     9160.06     93.58 o 
   7  -1   2    12500.96    12449.75    143.60 o 
   8  -1   2     2967.76     3088.62     53.05 o 
   9  -1   2     4330.64     4326.41    117.26 o 
  10  -1   2      224.32      225.30     81.85 o 
  11  -1   2      467.46      363.87     37.38 o 
  12  -1   2       39.53        0.00     24.78 o 
 -12   0   2        4.14        8.35     25.89 o 
 -11   0   2       12.01       11.17     13.49 o 
 -10   0   2     1745.08     1837.11     43.63 o 
  -9   0   2     3061.56     3004.65     57.24 o 
  -8   0   2     5932.62     5947.64     89.64 o 
  -7   0   2     7974.77     8044.32    122.47 o 
  -6   0   2     2674.79     2915.38     53.24 o 
  -5   0   2     3312.14     3506.98     58.41 o 
  -4   0   2     1545.73     1512.53     29.88 o 
  -3   0   2     6933.49     6877.17     95.65 o 
  -2   0   2      556.10      512.88     21.75 o 
  -1   0   2       43.84       72.28     11.18 o 
   1   0   2     1286.85     1441.76     26.34 o 
   2   0   2     7862.27     8431.55    121.24 o 
   3   0   2    76433.65    71358.76    987.10 o 
   4   0   2       41.62       94.50      6.06 o 
   5   0   2    37613.05    36516.25    385.91 o 
   6   0   2     8943.42     9693.89     98.10 o 
   7   0   2     7149.49     7177.10     83.29 o 
   8   0   2    10497.18    10977.02    132.29 o 
   9   0   2       10.29       11.67      9.43 o 
  10   0   2      574.01      527.65     39.53 o 
  11   0   2      176.06      165.14     29.23 o 
  12   0   2     2642.95     2552.75     94.64 o 
 -12   1   2      558.27      549.89     53.16 o 
 -11   1   2     2086.47     2158.91     89.17 o 
 -10   1   2       23.06       14.43     12.07 o 
  -9   1   2     5531.95     5606.64     88.77 o 
  -8   1   2     2630.68     2616.25     54.77 o 
  -7   1   2     3093.57     3182.31     59.95 o 
  -6   1   2      291.53      279.81     15.08 o 
  -5   1   2      498.35      528.62     18.28 o 
  -4   1   2    15173.52    15431.14    206.64 o 
  -3   1   2     1626.86     1510.24     28.12 o 
  -2   1   2    11972.71    12374.07    144.41 o 
  -1   1   2     7822.79     8369.96    109.25 o 
   0   1   2     1152.35     1250.03     30.43 o 
   1   1   2     2234.25     2332.10     35.77 o 
   2   1   2     2157.60     2354.70     33.47 o 
   3   1   2    13950.77    15282.81    234.65 o 
   4   1   2    84340.88    75876.89    902.22 o 
   5   1   2     9787.80    10391.68    108.67 o 
   6   1   2    49074.54    49257.73    460.84 o 
   7   1   2      547.86      600.67     14.13 o 
   8   1   2      714.11      769.94     20.50 o 
   9   1   2     1835.83     1888.32     38.53 o 
  10   1   2      157.98      163.19     31.71 o 
  11   1   2     4307.48     4381.49    164.13 o 
  12   1   2     1031.19      945.80     55.38 o 
  13   1   2     1609.63     1698.70     98.61 o 
 -11   2   2     1255.12     1312.69     67.72 o 
 -10   2   2    10248.42    10365.71    159.91 o 
  -9   2   2      106.56      101.13     16.46 o 
  -8   2   2     8849.20     8871.81    150.45 o 
  -7   2   2      102.71      123.82     13.26 o 
  -6   2   2      547.21      577.24     21.22 o 
  -5   2   2     8451.16     8106.74    112.31 o 
  -4   2   2       67.52      104.74     17.97 o 
  -3   2   2    37359.64    35635.96    506.98 o 
  -2   2   2     7765.96     7745.55    101.85 o 
  -1   2   2    13596.17    14196.14    152.98 o 
   0   2   2    14213.31    15079.55    193.11 o 
   1   2   2       72.35       62.10      4.93 o 
   2   2   2    26742.95    27707.52    540.18 o 
   3   2   2     1984.01     1955.53     40.88 o 
   4   2   2    17462.19    17508.41    199.33 o 
   5   2   2    11739.47    11194.37    128.05 o 
   6   2   2        7.68        2.43      4.87 o 
   7   2   2       11.32       22.33      8.26 o 
   8   2   2       48.30       49.54      7.96 o 
   9   2   2     3331.07     3361.16     52.49 o 
  10   2   2    10353.16    10307.63    440.55 o 
  11   2   2      559.45      599.41     43.32 o 
  12   2   2     4615.70     4894.53    154.94 o 
  13   2   2      386.22      309.87     48.62 o 
 -11   3   2     3300.96     3327.39    105.90 o 
 -10   3   2     1057.44     1070.91     68.55 o 
  -9   3   2     1234.72     1264.77     43.75 o 
  -8   3   2        0.28        0.00     10.35 o 
  -7   3   2     3833.40     3836.93     77.13 o 
  -6   3   2     3681.37     3606.41     71.05 o 
  -5   3   2     3325.85     3071.02     50.67 o 
  -4   3   2    35425.20    34274.70    430.28 o 
  -3   3   2     7041.12     7426.39    101.31 o 
  -2   3   2     4711.04     4735.06     66.34 o 
  -1   3   2     1069.70     1205.31     26.26 o 
   0   3   2       63.47       74.83      4.67 o 
   1   3   2    23875.05    24050.91    449.35 o 
   2   3   2       14.47        0.00      6.58 o 
   3   3   2    45005.75    41706.28    640.15 o 
   4   3   2    14798.42    14905.22    166.73 o 
   5   3   2     2896.82     2867.97     40.22 o 
   6   3   2     1640.69     1769.03     27.47 o 
   7   3   2        6.14        0.00      4.39 o 
   8   3   2     1589.45     1519.39     37.42 o 
   9   3   2     3712.75     3919.32     58.43 o 
  10   3   2     6224.64     6097.40    158.68 o 
  11   3   2     6907.16     6791.50    176.43 o 
  12   3   2        3.12        7.74     20.16 o 
  13   3   2      205.76      193.89     45.18 o 
 -11   4   2     2098.13     2153.86     83.12 o 
 -10   4   2      242.70      280.87     27.85 o 
  -9   4   2       73.21       71.24     16.66 o 
  -8   4   2     1868.88     1948.60     85.10 o 
  -7   4   2       18.17       24.37     11.31 o 
  -6   4   2     6338.36     6462.67    112.99 o 
  -5   4   2     8647.77     8634.41    121.32 o 
  -4   4   2     6817.02     7264.28     96.12 o 
  -3   4   2    22525.30    23043.50    295.96 o 
  -2   4   2      275.12      280.47     10.83 o 
  -1   4   2     1076.44     1298.46     23.64 o 
   0   4   2    14022.92    13946.15    178.03 o 
   1   4   2    11354.13    11605.77    136.32 o 
   2   4   2    58915.02    54699.73    832.64 o 
   3   4   2      289.77      345.48     12.65 o 
   4   4   2     1792.03     1795.97     25.35 o 
   5   4   2      685.13      693.63     14.21 o 
   6   4   2     1283.59     1327.89     27.51 o 
   7   4   2    14410.92    14638.05    161.84 o 
   8   4   2     1383.06     1474.31     28.99 o 
   9   4   2     7676.88     7941.12    116.64 o 
  10   4   2    10442.97    10347.40    241.34 o 
  11   4   2      144.79      139.31     27.35 o 
  12   4   2      216.50      167.02     49.46 o 
  13   4   2        1.96        4.22     30.33 o 
 -10   5   2        1.65        0.00     19.05 o 
  -9   5   2      698.00      775.38     35.27 o 
  -8   5   2       45.60       67.33     15.59 o 
  -7   5   2     8569.06     8523.62    146.26 o 
  -6   5   2     1188.01     1178.82     36.21 o 
  -5   5   2     6388.20     6463.36    111.30 o 
  -4   5   2      463.30      413.23     20.42 o 
  -3   5   2        1.54        0.00      4.55 o 
  -2   5   2     1469.83     1241.46     23.27 o 
  -1   5   2      240.12      313.40     12.06 o 
   0   5   2    15872.87    15617.94    182.48 o 
   1   5   2    19283.71    19075.54    221.09 o 
   2   5   2     2778.68     2764.06     45.02 o 
   3   5   2     4865.76     4795.51     72.44 o 
   4   5   2      322.75      340.15     12.37 o 
   5   5   2     1881.85     1638.35     34.53 o 
   6   5   2    11914.83    11977.72    133.62 o 
   7   5   2     4313.23     4239.54     59.41 o 
   8   5   2    13003.65    13408.95    163.26 o 
   9   5   2       21.82       34.11      9.02 o 
  10   5   2     4496.75     4606.19    101.27 o 
  11   5   2       63.99       49.69     21.11 o 
  12   5   2      258.51      250.03     34.18 o 
  13   5   2     3417.44     3458.46    115.97 o 
 -10   6   2      333.26      325.43     36.17 o 
  -9   6   2     2631.31     2653.22     68.47 o 
  -8   6   2     6673.68     6920.31    165.74 o 
  -7   6   2      741.08      730.06     41.31 o 
  -6   6   2     5083.45     5144.96     97.07 o 
  -5   6   2      626.91      623.54     34.89 o 
  -4   6   2      200.38      220.48     18.06 o 
  -3   6   2     2431.92     2175.79     40.50 o 
  -2   6   2     5723.60     6152.83     81.06 o 
  -1   6   2    33162.09    31533.57    362.49 o 
   0   6   2     5470.25     5466.74     80.44 o 
   1   6   2     3089.77     2909.62     41.52 o 
   2   6   2      316.08      401.56     10.14 o 
   3   6   2      162.33      150.48      7.74 o 
   4   6   2    14664.11    14893.85    160.41 o 
   5   6   2     2665.77     2667.99     49.40 o 
   6   6   2    23461.03    22836.75    274.49 o 
   7   6   2    15074.69    15134.50    180.27 o 
   8   6   2     1370.56     1308.88     30.18 o 
   9   6   2      944.60      982.47     31.37 o 
  10   6   2      261.23      224.72     19.20 o 
  11   6   2     1751.62     1703.39     70.51 o 
  12   6   2     4364.36     4485.22    190.71 o 
  13   6   2      870.64      851.28     55.93 o 
  -9   7   2     1136.32     1291.08    116.57 o 
  -8   7   2     3698.45     3781.12     84.58 o 
  -7   7   2     3605.27     3923.77     83.98 o 
  -6   7   2        1.88        0.00     10.48 o 
  -5   7   2       68.90       71.58     13.74 o 
  -4   7   2      566.76      575.33     20.49 o 
  -3   7   2    13536.18    13412.43    226.76 o 
  -2   7   2    35616.43    35219.28    406.00 o 
  -1   7   2     4086.88     4186.16     75.60 o 
   0   7   2    30731.17    29734.98    358.26 o 
   1   7   2      178.17      251.07     12.23 o 
   2   7   2    12589.78    13535.25    190.55 o 
   3   7   2    47721.71    48266.14    504.37 o 
   4   7   2     4327.31     4679.57     61.89 o 
   5   7   2    21730.89    21004.13    227.02 o 
   6   7   2     1657.81     1653.42     34.42 o 
   7   7   2     7628.72     7725.24    104.18 o 
   8   7   2      957.01     1000.26     46.80 o 
   9   7   2      188.16      213.06     18.44 o 
  10   7   2     3385.96     3398.03     87.29 o 
  11   7   2      617.46      606.07     42.86 o 
  12   7   2     6405.05     6409.18    173.03 o 
  13   7   2     5785.09     5667.12    162.54 o 
  -9   8   2     2946.44     3320.30    108.61 o 
  -8   8   2      759.44      762.84     36.69 o 
  -7   8   2      187.82      195.96     21.24 o 
  -6   8   2      468.10      419.45     24.81 o 
  -5   8   2       89.41       87.64     14.71 o 
  -4   8   2    20637.93    20599.29    272.90 o 
  -3   8   2     8438.87     8918.52    128.27 o 
  -2   8   2    14464.72    14326.11    204.65 o 
  -1   8   2    12337.80    12219.88    138.54 o 
   0   8   2        2.63        4.24      4.23 o 
   1   8   2     3248.95     3378.38     46.32 o 
   2   8   2     7918.53     8131.45     94.29 o 
   3   8   2     3142.15     2737.07     39.75 o 
   4   8   2    24018.32    23250.98    253.77 o 
   5   8   2      369.25      330.23     11.57 o 
   6   8   2    17078.84    17544.30    230.73 o 
   7   8   2      637.88      669.94     17.88 o 
   8   8   2      747.15      716.98     51.31 o 
   9   8   2     8228.39     8211.00    231.35 o 
  10   8   2      893.71      872.86     44.05 o 
  11   8   2    10757.76    10662.38    252.12 o 
  12   8   2     1605.78     1580.43    103.31 o 
  13   8   2     1864.70     1709.74    177.71 o 
  -8   9   2      187.31      151.14     45.55 o 
  -7   9   2      380.07      356.51     26.71 o 
  -6   9   2      994.45      997.93     38.29 o 
  -5   9   2     7086.90     7280.43    139.91 o 
  -4   9   2      252.50      288.25     20.33 o 
  -3   9   2    16021.05    15624.14    225.56 o 
  -2   9   2     4374.29     4245.81     74.85 o 
  -1   9   2      533.38      528.83     18.10 o 
   0   9   2     2046.84     1963.18     33.70 o 
   1   9   2        0.34        2.50      4.79 o 
   2   9   2    40242.89    39091.63    428.66 o 
   3   9   2    11411.46    11538.99    125.05 o 
   4   9   2     9681.48     9678.54    116.29 o 
   5   9   2     2879.20     2686.19     46.02 o 
   6   9   2      284.79      289.16     12.34 o 
   7   9   2      813.98      861.45     23.80 o 
   8   9   2     1027.62     1060.60     29.74 o 
   9   9   2     5870.78     5707.74    101.37 o 
  10   9   2    11581.86    12295.36    260.69 o 
  11   9   2      555.53      522.95     41.53 o 
  12   9   2     2425.26     2487.51     93.19 o 
  13   9   2       73.20       66.23     25.87 o 
  -8  10   2        1.06        0.00     17.72 o 
  -7  10   2     2076.98     2272.56     84.36 o 
  -6  10   2     1777.76     1794.11     53.75 o 
  -5  10   2     1690.24     1743.74     50.63 o 
  -4  10   2     5835.00     5746.06    108.15 o 
  -3  10   2      110.14      120.97     14.12 o 
  -2  10   2      425.69      392.22     20.64 o 
  -1  10   2     1709.69     1580.46     43.80 o 
   0  10   2      960.08      903.34     26.92 o 
   1  10   2    16176.32    15730.47    198.40 o 
   2  10   2      266.73      278.42     13.47 o 
   3  10   2    13636.87    13439.85    157.89 o 
   4  10   2      141.09      111.43      7.26 o 
   5  10   2     1823.73     1921.52     30.87 o 
   6  10   2     2922.23     3067.78     51.21 o 
   7  10   2        0.12        0.00      6.95 o 
   8  10   2     4730.03     4644.78     79.86 o 
   9  10   2     5768.04     5786.05    103.25 o 
  10  10   2     6571.79     6761.20    134.95 o 
  11  10   2     7804.87     7775.87    260.52 o 
  12  10   2      141.82      150.52     29.44 o 
  13  10   2      536.63      502.22     45.56 o 
  -7  11   2      441.53      483.12     41.26 o 
  -6  11   2     4758.91     4814.42    137.40 o 
  -5  11   2     5343.82     5403.91    107.52 o 
  -4  11   2       73.29       95.13     15.89 o 
  -3  11   2     1166.56     1189.90     39.31 o 
  -2  11   2       31.84       40.85     11.64 o 
  -1  11   2    11221.26    10821.63    148.37 o 
   0  11   2    14718.67    14214.48    186.97 o 
   1  11   2     2873.71     2856.56     82.84 o 
   2  11   2    27436.54    27385.38    333.93 o 
   3  11   2       51.15       62.44      8.71 o 
   4  11   2      142.96      166.76     12.81 o 
   5  11   2     2276.92     2317.57     42.77 o 
   6  11   2     3289.30     3241.20     90.76 o 
   7  11   2    18029.15    18157.07    347.70 o 
   8  11   2      372.65      390.47     21.25 o 
   9  11   2    13210.35    13526.55    265.23 o 
  10  11   2     3403.60     3448.43     73.72 o 
  11  11   2       26.07        0.00     23.67 o 
  12  11   2      819.24      678.66     47.86 o 
  13  11   2       55.53       65.35     28.26 o 
  -7  12   2     5524.92     5835.70    186.01 o 
  -6  12   2     1817.08     1826.68     75.92 o 
  -5  12   2     2566.31     2495.09     87.99 o 
  -4  12   2      443.58      420.53     26.73 o 
  -3  12   2       94.09       58.37     14.61 o 
  -2  12   2     4775.35     4638.89    164.87 o 
  -1  12   2      294.99      267.60     17.68 o 
   0  12   2    12729.09    12015.10    192.83 o 
   1  12   2    12756.80    12199.30    193.77 o 
   2  12   2     1855.17     1825.17     39.95 o 
   3  12   2      405.32      361.87     17.02 o 
   4  12   2       23.16       19.94      7.95 o 
   5  12   2     4227.23     4347.91     64.91 o 
   6  12   2    14365.06    14172.40    216.05 o 
   7  12   2     3839.13     3906.56     83.09 o 
   8  12   2     7693.68     7836.82    131.95 o 
   9  12   2       73.89       64.43     14.14 o 
  10  12   2      690.39      602.68     28.76 o 
  11  12   2      315.95      349.50     49.04 o 
  12  12   2      854.54      791.38     69.33 o 
  -6  13   2      733.48      669.37     48.81 o 
  -5  13   2        4.24        5.94     21.24 o 
  -4  13   2       56.64       98.95     32.13 o 
  -3  13   2     2219.27     2257.77     68.86 o 
  -2  13   2      528.43      562.34     25.66 o 
  -1  13   2    25762.99    25281.03    340.37 o 
   0  13   2      277.37      309.97     22.12 o 
   1  13   2     5611.74     5499.11    102.32 o 
   2  13   2        6.12       22.59     10.16 o 
   3  13   2      465.44      473.23     23.17 o 
   4  13   2     4817.67     4878.38     80.34 o 
   5  13   2      704.87      716.22     24.88 o 
   6  13   2    14150.65    13990.25    215.11 o 
   7  13   2     8786.94     8696.60    144.17 o 
   8  13   2     1505.29     1522.26     43.39 o 
   9  13   2      498.11      514.08     26.53 o 
  10  13   2      432.34      473.79     27.90 o 
  11  13   2      831.64      832.70     68.70 o 
  12  13   2     4534.64     4454.68    179.77 o 
  -5  14   2     2931.78     2871.64    100.72 o 
  -4  14   2     1281.31     1268.58     61.85 o 
  -3  14   2     4480.10     4438.37    165.08 o 
  -2  14   2     7426.81     7358.48    156.52 o 
  -1  14   2      191.15      246.06     25.34 o 
   0  14   2     1823.28     1859.61     57.80 o 
   1  14   2      665.72      647.88     29.20 o 
   2  14   2     1750.91     1680.03     46.80 o 
   3  14   2     3271.91     3267.02     82.04 o 
   4  14   2      106.09       98.53     19.52 o 
   5  14   2    10889.47    10570.17    219.91 o 
   6  14   2     7347.30     7293.32    136.47 o 
   7  14   2     6354.58     6427.25    114.97 o 
   8  14   2       63.48       79.29     14.97 o 
   9  14   2        9.31        1.24     11.09 o 
  10  14   2     3361.76     3462.05     86.73 o 
  11  14   2      258.10      283.45     47.03 o 
  -4  15   2     4763.02     4732.42    139.68 o 
  -3  15   2     2477.56     2492.66     91.46 o 
  -2  15   2     2352.49     2483.91     88.27 o 
  -1  15   2     2333.02     2341.29     83.58 o 
   0  15   2      349.79      358.72     38.38 o 
   1  15   2     1453.07     1431.68     52.00 o 
   2  15   2     1418.18     1473.74     52.46 o 
   3  15   2     9412.90     9438.50    187.30 o 
   4  15   2    10602.03    10493.73    203.78 o 
   5  15   2      181.61      173.90     21.11 o 
   6  15   2      556.58      731.39     27.03 o 
   7  15   2      143.30      148.78     15.60 o 
   8  15   2     1535.29     1509.38     45.77 o 
   9  15   2     3341.25     3455.63     86.17 o 
  10  15   2      448.10      432.30     30.76 o 
  11  15   2     8090.34     8577.61    289.47 o 
  -3  16   2     3735.63     3792.99    120.82 o 
  -2  16   2      392.38      377.58     42.22 o 
  -1  16   2        1.79        8.04     29.12 o 
   0  16   2     1029.24     1136.45     56.17 o 
   1  16   2       53.12      120.04     37.84 o 
   2  16   2     8856.55     9025.61    217.19 o 
   3  16   2     3926.42     3895.23    114.58 o 
   4  16   2     1751.98     1762.23     68.79 o 
   5  16   2      721.15      808.47     46.36 o 
   6  16   2       32.51       39.19     18.64 o 
   7  16   2      533.04      532.20     38.54 o 
   8  16   2     1895.78     1960.95     98.48 o 
   9  16   2     4348.03     4385.43    103.36 o 
  10  16   2     4553.33     4832.62    112.73 o 
  -2  17   2       41.06        0.00     19.86 o 
  -1  17   2      262.09      244.54     33.28 o 
   0  17   2     1906.55     2056.69     81.69 o 
   1  17   2     6344.32     6242.90    166.93 o 
   2  17   2       48.34       51.25     26.69 o 
   3  17   2     9370.96     9442.48    227.78 o 
   4  17   2     1739.62     1788.18     72.34 o 
   5  17   2        2.93       14.11     17.07 o 
   6  17   2      980.89     1139.76     56.67 o 
   7  17   2       70.29       40.06     22.08 o 
   8  17   2     8692.49     8652.57    171.02 o 
   9  17   2     2460.18     2592.73     64.53 o 
   0  18   2     3262.89     3303.93    111.58 o 
   1  18   2     1179.81     1169.92     61.25 o 
   2  18   2     3264.86     3371.80    110.15 o 
   3  18   2       86.01       46.21     22.21 o 
   4  18   2       24.82       17.92     20.54 o 
   5  18   2      607.12      617.58     44.91 o 
   6  18   2     1181.78     1221.88     61.93 o 
   7  18   2     7010.56     7544.48    194.74 o 
   8  18   2      234.24      196.65     25.28 o 
   3  19   2       13.65        0.00     21.72 o 
   4  19   2      123.45       93.74     26.28 o 
   5  19   2     4338.81     4274.17    187.22 o 
   6  19   2     4841.01     4796.88    142.34 o 
  -6 -18   3      361.67      340.34     37.14 o 
  -5 -18   3     4757.81     4865.79    142.60 o 
  -4 -18   3       32.92       36.65     23.01 o 
  -3 -18   3     8509.71     8644.31    318.01 o 
  -2 -18   3     1038.20      984.72     57.81 o 
  -1 -18   3     1119.92     1098.24     61.58 o 
   0 -18   3      344.46      302.20     29.53 o 
  -8 -17   3       42.64       54.87     23.28 o 
  -7 -17   3     1342.55     1466.38     68.03 o 
  -6 -17   3     1698.15     1727.81     73.46 o 
  -5 -17   3     1766.90     1774.24     73.87 o 
  -4 -17   3     7683.83     7799.80    197.43 o 
  -3 -17   3       21.13       44.56     21.78 o 
  -2 -17   3     2845.32     2784.40     96.41 o 
  -1 -17   3       48.61       18.10     36.04 o 
   0 -17   3       69.04       73.58     19.76 o 
   1 -17   3     3377.79     3383.37     89.78 o 
   2 -17   3       44.19       78.01     26.32 o 
  -9 -16   3        3.59        0.00     19.09 o 
  -8 -16   3     1131.81     1092.25     58.97 o 
  -7 -16   3        6.01        9.20     18.03 o 
  -6 -16   3     4707.78     4702.42    136.97 o 
  -5 -16   3     3424.14     3487.50    108.54 o 
  -4 -16   3     2585.05     2573.48    119.58 o 
  -3 -16   3     5647.20     5489.71    148.77 o 
  -2 -16   3        6.98        9.07     17.91 o 
  -1 -16   3       69.64      101.52     18.47 o 
   0 -16   3     1246.89     1275.68     49.55 o 
   1 -16   3     2758.74     2963.89     80.00 o 
   2 -16   3     8468.19     8369.85    168.32 o 
   3 -16   3       36.26       54.22     24.28 o 
 -10 -15   3       21.21        4.19     47.77 o 
  -9 -15   3      618.87      633.69     44.81 o 
  -8 -15   3      877.74      957.06     60.03 o 
  -7 -15   3     8460.13     8472.82    206.31 o 
  -6 -15   3      647.15      580.39     40.12 o 
  -5 -15   3     3957.19     4007.12    182.73 o 
  -4 -15   3     3712.78     3471.80     89.42 o 
  -3 -15   3      990.22      929.63     42.16 o 
  -2 -15   3     2047.20     1873.87     60.89 o 
  -1 -15   3      168.11      142.61     17.72 o 
   0 -15   3     7919.51     7743.44    136.46 o 
   1 -15   3     3038.01     3109.24     71.80 o 
   2 -15   3     2002.68     2086.22    117.72 o 
   3 -15   3     4006.16     4107.85    125.97 o 
   4 -15   3      205.81      150.37     30.42 o 
 -10 -14   3       85.74      108.08     26.52 o 
  -9 -14   3     1652.90     1725.49     70.73 o 
  -8 -14   3     3183.05     3207.27    101.31 o 
  -7 -14   3      782.28      838.87     47.98 o 
  -6 -14   3     4356.79     4372.28     86.03 o 
  -5 -14   3      482.62      458.69     28.28 o 
  -4 -14   3       88.56       42.98     14.97 o 
  -3 -14   3     3417.54     3141.56    145.39 o 
  -2 -14   3     1117.67     1175.72     38.37 o 
  -1 -14   3    14630.17    14626.85    227.76 o 
   0 -14   3      757.93      786.07     40.94 o 
   1 -14   3    12444.42    12228.84    218.15 o 
   2 -14   3     1381.98     1387.60     44.37 o 
   3 -14   3        0.57        0.00     12.32 o 
   4 -14   3     1699.02     1664.75     80.48 o 
   5 -14   3       47.67       53.09     26.84 o 
 -11 -13   3       53.80       32.76     21.91 o 
 -10 -13   3     1813.70     1953.08     86.82 o 
  -9 -13   3      595.62      629.93     42.46 o 
  -8 -13   3     2613.47     2686.54     88.62 o 
  -7 -13   3     5986.57     6094.91    132.00 o 
  -6 -13   3      599.62      538.10     46.05 o 
  -5 -13   3     1124.04     1105.30     38.84 o 
  -4 -13   3     2601.53     2577.12     51.94 o 
  -3 -13   3     4517.36     4540.01     85.10 o 
  -2 -13   3    11860.67    11336.41    157.42 o 
  -1 -13   3     1990.04     1886.26     74.31 o 
   0 -13   3     9457.03     9580.01    157.44 o 
   1 -13   3      111.61      103.56     15.15 o 
   2 -13   3       46.04       40.65     14.23 o 
   3 -13   3     5169.76     5125.08     99.53 o 
   4 -13   3      812.69      879.56     36.26 o 
   5 -13   3     8973.04     9397.72    230.30 o 
   6 -13   3      328.62      348.94     38.68 o 
 -11 -12   3     4008.43     3809.66    116.78 o 
 -10 -12   3        3.53       48.41     31.65 o 
  -9 -12   3     5613.91     5883.60    153.51 o 
  -8 -12   3     2889.76     2874.66     77.20 o 
  -7 -12   3     1620.42     1683.32     47.36 o 
  -6 -12   3      180.92      198.57     18.22 o 
  -5 -12   3      470.38      455.97     23.72 o 
  -4 -12   3    10132.53     9991.89    156.94 o 
  -3 -12   3     3915.31     3819.30     54.61 o 
  -2 -12   3    11437.78    11430.76    144.34 o 
  -1 -12   3     8013.47     7962.62    111.98 o 
   0 -12   3       37.66       46.12      9.33 o 
   1 -12   3       47.80       42.30     11.38 o 
   2 -12   3      159.42      204.81     19.71 o 
   3 -12   3     8427.62     8280.98    141.19 o 
   4 -12   3     5850.80     5894.64    110.18 o 
   5 -12   3      381.30      356.62     30.13 o 
   6 -12   3     5869.80     5880.13    160.92 o 
   7 -12   3      150.36      123.57     32.60 o 
 -11 -11   3     3228.76     3041.43     99.55 o 
 -10 -11   3     5488.35     5361.88    143.87 o 
  -9 -11   3       76.18       77.39     18.69 o 
  -8 -11   3      475.61      429.20     28.75 o 
  -7 -11   3        7.85        4.00     10.44 o 
  -6 -11   3     4286.53     4333.75     84.55 o 
  -5 -11   3    15804.62    14948.65    231.96 o 
  -4 -11   3        3.96       22.44      9.58 o 
  -3 -11   3     7965.07     8010.59     96.15 o 
  -2 -11   3     2431.72     2430.80     42.07 o 
  -1 -11   3      132.09      114.16     10.03 o 
   0 -11   3      911.52      995.38     24.79 o 
   1 -11   3      789.99      748.45     23.76 o 
   2 -11   3     6941.15     6802.98    116.82 o 
   3 -11   3     4430.97     4372.71     84.74 o 
   4 -11   3     8719.18     8873.38    158.22 o 
   5 -11   3     8587.70     8741.73    149.54 o 
   6 -11   3        1.86        0.00     18.02 o 
   7 -11   3        2.52        4.91     19.37 o 
   8 -11   3       46.66       35.83     33.40 o 
 -12 -10   3     2689.81     2830.65    118.21 o 
 -11 -10   3     1467.21     1483.42     64.86 o 
 -10 -10   3     2159.87     2146.06     77.32 o 
  -9 -10   3       13.33       28.85     14.12 o 
  -8 -10   3      131.47      141.18     19.09 o 
  -7 -10   3     3089.96     2999.41     60.92 o 
  -6 -10   3     1828.78     1786.49     42.20 o 
  -5 -10   3     1801.44     1825.99     42.05 o 
  -4 -10   3     8429.24     8284.07    169.33 o 
  -3 -10   3      112.86      120.13      9.09 o 
  -2 -10   3      476.64      500.28     20.16 o 
  -1 -10   3     1832.73     1816.39     36.11 o 
   0 -10   3     3957.73     3969.46     56.81 o 
   1 -10   3    10207.45     9930.69    120.97 o 
   2 -10   3       24.78       46.21      8.10 o 
   3 -10   3    19158.21    18684.07    278.78 o 
   4 -10   3     1440.79     1475.12     42.23 o 
   5 -10   3      828.07      869.51     33.47 o 
   6 -10   3       22.76       13.00     19.27 o 
   7 -10   3        2.32        0.00     19.29 o 
   8 -10   3     3271.05     3298.89    146.16 o 
 -12  -9   3        1.05        0.00     19.43 o 
 -11  -9   3     1383.39     1394.03     52.59 o 
 -10  -9   3       27.87       10.17     13.31 o 
  -9  -9   3      393.97      401.96     25.25 o 
  -8  -9   3     1605.80     1663.68     45.11 o 
  -7  -9   3      287.88      288.39     15.77 o 
  -6  -9   3     9392.54     9110.68    138.90 o 
  -5  -9   3     6695.36     6437.65    103.09 o 
  -4  -9   3     1611.58     1557.90     31.87 o 
  -3  -9   3       53.33       89.88      8.90 o 
  -2  -9   3        3.53        0.83      4.39 o 
  -1  -9   3    33987.07    33392.55    340.00 o 
   0  -9   3    16157.18    16130.00    187.26 o 
   1  -9   3    12157.08    12111.45    132.74 o 
   2  -9   3     6920.24     6564.49     74.70 o 
   3  -9   3       59.37       79.15      9.51 o 
   4  -9   3       15.67       13.49      9.35 o 
   5  -9   3        4.67       20.49     12.67 o 
   6  -9   3     1855.85     1860.77     76.38 o 
   7  -9   3     8508.33     8582.72    311.40 o 
   8  -9   3        1.14        9.72     27.69 o 
   9  -9   3     6891.08     6569.67    238.01 o 
 -12  -8   3      551.53      534.32     31.72 o 
 -11  -8   3        2.37        0.00     24.31 o 
 -10  -8   3      848.00      829.83     31.18 o 
  -9  -8   3     4640.41     4579.17     81.62 o 
  -8  -8   3     2691.06     2657.90     59.66 o 
  -7  -8   3    16480.83    16400.06    249.43 o 
  -6  -8   3      164.89      186.56     11.44 o 
  -5  -8   3     5227.94     4882.29     76.08 o 
  -4  -8   3        3.93       17.63      5.26 o 
  -3  -8   3     6998.51     7563.84     89.53 o 
  -2  -8   3     8604.77     8301.52     89.74 o 
  -1  -8   3       44.89       81.08      6.35 o 
   0  -8   3    12631.36    11676.75    125.95 o 
   1  -8   3    16011.25    15475.86    154.53 o 
   2  -8   3     2684.25     2669.72     38.63 o 
   3  -8   3     2200.51     2194.95     36.88 o 
   4  -8   3        0.12        0.00      6.05 o 
   5  -8   3    14887.60    15038.02    214.39 o 
   6  -8   3     5092.73     5146.65     96.01 o 
   7  -8   3     5611.34     5586.16    118.47 o 
   8  -8   3     9219.01     9423.02    579.74 o 
   9  -8   3      152.22      101.67     36.04 o 
  10  -8   3      286.14      209.68     45.34 o 
 -12  -7   3       85.74       56.55     17.34 o 
 -11  -7   3     1454.38     1331.95     40.99 o 
 -10  -7   3      711.15      731.24     29.45 o 
  -9  -7   3     7238.18     7464.78    118.33 o 
  -8  -7   3     7685.81     7404.18    114.86 o 
  -7  -7   3     1927.00     1952.89     42.12 o 
  -6  -7   3     6876.74     6760.39     98.96 o 
  -5  -7   3        5.78       12.58      5.07 o 
  -4  -7   3     3065.58     3170.18     43.36 o 
  -3  -7   3    13330.16    13430.07    162.10 o 
  -2  -7   3     1882.21     1781.43     30.69 o 
  -1  -7   3    34280.56    32132.80    293.16 o 
   0  -7   3      903.67      842.43     16.20 o 
   1  -7   3       73.73      193.06      7.76 o 
   2  -7   3        6.31       18.01      4.50 o 
   3  -7   3     1479.58     1636.64     28.31 o 
   4  -7   3     3658.79     3555.31     52.56 o 
   5  -7   3     1723.25     1797.56     37.76 o 
   6  -7   3    10268.41    10398.56    166.20 o 
   7  -7   3     9864.79    10103.49    188.48 o 
   8  -7   3     1872.58     1935.06    105.95 o 
   9  -7   3      143.36       95.86     32.76 o 
  10  -7   3       14.18        0.00     26.53 o 
 -12  -6   3      599.07      508.12     31.04 o 
 -11  -6   3      409.46      392.12     29.00 o 
 -10  -6   3     6541.50     6562.98    109.28 o 
  -9  -6   3     1202.26     1227.18     35.83 o 
  -8  -6   3    10988.54    11109.17    160.98 o 
  -7  -6   3     8057.83     7898.76    118.16 o 
  -6  -6   3      101.68      117.20      8.97 o 
  -5  -6   3     6952.99     7143.47     87.54 o 
  -4  -6   3     4153.07     4257.01     57.05 o 
  -3  -6   3    26525.30    25472.77    296.03 o 
  -2  -6   3    19071.05    18646.83    219.55 o 
  -1  -6   3     2607.80     2567.66     34.64 o 
   0  -6   3     2285.70     1970.50     32.55 o 
   1  -6   3     1137.79     1234.46     19.81 o 
   2  -6   3      389.79      338.73     12.60 o 
   3  -6   3     4746.79     4609.33     54.80 o 
   4  -6   3     1289.27     1193.77     21.98 o 
   5  -6   3    15196.87    14932.64    156.33 o 
   6  -6   3     1595.34     1653.03     39.72 o 
   7  -6   3     6335.31     6438.70    113.21 o 
   8  -6   3      879.27      848.22     48.08 o 
   9  -6   3       49.07       41.64     27.48 o 
  10  -6   3     3540.84     3382.70    149.55 o 
  11  -6   3       18.74        5.39     28.96 o 
 -12  -5   3     1648.26     1712.39     53.85 o 
 -11  -5   3     4409.14     4470.30     78.81 o 
 -10  -5   3      665.94      627.05     27.49 o 
  -9  -5   3     8179.53     7900.07    123.18 o 
  -8  -5   3      818.21      839.61     27.29 o 
  -7  -5   3      151.33      154.42     12.81 o 
  -6  -5   3     1396.14     1419.35     27.86 o 
  -5  -5   3     1370.22     1514.17     25.78 o 
  -4  -5   3    30226.52    29917.56    302.81 o 
  -3  -5   3    13963.40    13908.37    160.39 o 
  -2  -5   3    10892.86    10389.72    155.91 o 
  -1  -5   3     2359.95     2205.82     39.00 o 
   0  -5   3        5.94        0.00      3.58 o 
   1  -5   3    11891.00    11756.12    128.62 o 
   2  -5   3     7278.40     7488.84     80.02 o 
   3  -5   3    16347.14    15825.18    160.55 o 
   4  -5   3    15353.44    14942.78    155.71 o 
   5  -5   3     2503.51     2543.45     34.46 o 
   6  -5   3     8035.72     8465.57    103.96 o 
   7  -5   3      361.37      371.64     19.06 o 
   8  -5   3      271.06      240.19     19.67 o 
   9  -5   3     1265.71     1297.18     61.77 o 
  10  -5   3     1249.03     1197.64     82.96 o 
  11  -5   3     3139.89     3332.50    149.12 o 
 -12  -4   3     1451.08     1566.30     68.48 o 
 -11  -4   3     2657.85     2712.37     57.19 o 
 -10  -4   3     6698.31     6520.59    100.72 o 
  -9  -4   3      298.90      278.35     20.22 o 
  -8  -4   3        3.02        0.00      8.65 o 
  -7  -4   3      403.62      390.02     17.92 o 
  -6  -4   3     9040.17     9391.86    119.17 o 
  -5  -4   3    42253.95    41149.28    474.19 o 
  -4  -4   3     1561.23     1515.75     28.39 o 
  -3  -4   3    11858.46    11489.43    129.11 o 
  -2  -4   3       20.22       48.96      5.46 o 
  -1  -4   3       10.26       48.98      8.84 o 
   0  -4   3     7693.65     7893.71     81.91 o 
   1  -4   3      286.73      279.14      7.40 o 
   2  -4   3    25778.08    24536.82    244.08 o 
   3  -4   3     7237.98     7405.70     86.82 o 
   4  -4   3    27647.72    28318.07    275.43 o 
   5  -4   3     8322.97     8834.45     91.15 o 
   6  -4   3      128.77      127.45      8.12 o 
   7  -4   3     1897.07     1928.12     38.83 o 
   8  -4   3     1648.56     1605.77     44.74 o 
   9  -4   3     4089.91     3862.49    116.88 o 
  10  -4   3     7715.89     7556.49    195.46 o 
  11  -4   3       81.96      116.47     47.24 o 
 -12  -3   3     4429.72     4771.51    118.84 o 
 -11  -3   3     1670.79     1566.63     42.11 o 
 -10  -3   3     1851.48     1771.30     42.57 o 
  -9  -3   3      315.71      286.59     17.81 o 
  -8  -3   3      518.10      490.23     20.16 o 
  -7  -3   3    17636.89    17332.47    235.64 o 
  -6  -3   3     9932.61     9841.54    123.88 o 
  -5  -3   3     9378.90     9106.05    113.57 o 
  -4  -3   3     9111.65     8702.43    107.18 o 
  -3  -3   3     4329.78     4570.51     59.22 o 
  -2  -3   3       43.63       27.75      5.96 o 
  -1  -3   3     4963.74     5204.94     73.37 o 
   0  -3   3     4566.26     4725.92     78.31 o 
   1  -3   3     7826.13     7746.27     82.60 o 
   2  -3   3      393.41      467.19      9.21 o 
   3  -3   3    64145.05    61156.26    562.63 o 
   4  -3   3    12100.96    13077.69    126.75 o 
   5  -3   3      846.90      861.06     16.16 o 
   6  -3   3     3138.99     3145.76     39.97 o 
   7  -3   3      227.51      233.84     12.72 o 
   8  -3   3    17602.63    18250.14    322.91 o 
   9  -3   3     6549.98     6537.18    213.67 o 
  10  -3   3     6461.91     6773.28    178.63 o 
  11  -3   3     4454.15     4109.90    127.66 o 
  12  -3   3        2.63       14.45     21.40 o 
 -12  -2   3       18.08       27.13     18.06 o 
 -11  -2   3      986.84      947.47     48.60 o 
 -10  -2   3       25.28        3.15     10.71 o 
  -9  -2   3     1909.42     1852.34     41.64 o 
  -8  -2   3    17345.20    16748.59    214.25 o 
  -7  -2   3     1862.76     1961.33     39.17 o 
  -6  -2   3    28617.36    27710.72    361.96 o 
  -5  -2   3    25610.03    26125.86    306.32 o 
  -4  -2   3     3091.55     3106.07     47.46 o 
  -3  -2   3      801.21      850.93     24.62 o 
  -2  -2   3     2131.74     2279.99     28.82 o 
  -1  -2   3     9119.61     9088.28    103.11 o 
   0  -2   3     9807.33    10146.04    131.65 o 
   1  -2   3     9617.58     9927.60    116.34 o 
   2  -2   3     2137.27     2123.79     27.50 o 
   3  -2   3      488.30      489.12     11.07 o 
   4  -2   3        0.15       14.33      6.55 o 
   5  -2   3      753.73      721.14     14.14 o 
   6  -2   3     4461.02     4514.08     54.68 o 
   7  -2   3    17324.13    17822.98    174.93 o 
   8  -2   3        0.93       27.36      8.77 o 
   9  -2   3    11764.85    11770.55    239.18 o 
  10  -2   3      729.37      751.91     47.32 o 
  11  -2   3       29.87        4.50     19.65 o 
  12  -2   3      968.00      921.50     58.24 o 
 -12  -1   3      145.88      187.80     29.74 o 
 -11  -1   3        2.76        0.00     11.44 o 
 -10  -1   3      880.51      805.03     28.97 o 
  -9  -1   3     3068.83     3013.47     57.45 o 
  -8  -1   3     6772.67     6395.93    125.03 o 
  -7  -1   3    17511.82    17561.24    221.06 o 
  -6  -1   3      181.46      180.24     11.63 o 
  -5  -1   3    10855.97    11244.07    143.08 o 
  -4  -1   3     3410.92     3761.49     58.21 o 
  -3  -1   3     2322.76     2389.49     30.81 o 
  -2  -1   3     5765.55     5620.97     63.27 o 
  -1  -1   3     2654.15     2931.53     53.56 o 
   0  -1   3     3974.37     3970.99     94.12 o 
   1  -1   3     6297.75     6624.47    104.07 o 
   2  -1   3      639.82      742.92     22.67 o 
   3  -1   3    15571.78    16847.96    197.90 o 
   4  -1   3      843.20      854.93     14.76 o 
   5  -1   3    23642.39    24848.58    233.28 o 
   6  -1   3    10939.42    11333.88    113.11 o 
   7  -1   3     7453.57     7523.74     78.21 o 
   8  -1   3     7832.83     8310.69    112.79 o 
   9  -1   3      131.53       97.68     16.88 o 
  10  -1   3        0.39       11.46     29.59 o 
  11  -1   3      146.02      115.90     29.86 o 
  12  -1   3      160.45      136.60     29.71 o 
 -12   0   3       95.60       43.77     59.24 o 
 -11   0   3     2266.47     2232.20     60.47 o 
 -10   0   3      853.99      858.97     31.98 o 
  -9   0   3     6981.33     6936.22    104.47 o 
  -8   0   3     5533.45     5538.57     85.39 o 
  -7   0   3       50.18       31.52      8.76 o 
  -6   0   3     1282.11     1330.20     29.31 o 
  -5   0   3      253.27      295.79     15.95 o 
  -4   0   3     8342.96     8265.66    116.36 o 
  -3   0   3     8423.52     8378.13    104.24 o 
  -2   0   3     5483.98     5625.05     73.16 o 
  -1   0   3    76176.97    65602.77   1050.13 o 
   0   0   3     2617.82     1743.08     77.26 o 
   1   0   3     1695.89     1643.77     30.63 o 
   2   0   3    11306.14    11388.13    183.43 o 
   3   0   3    30685.01    30585.66    376.59 o 
   4   0   3      910.51      713.53     14.40 o 
   5   0   3      743.23      889.41     14.78 o 
   6   0   3    14088.85    13965.23    145.90 o 
   7   0   3     5244.33     5281.55     59.41 o 
   8   0   3     1912.51     1934.79     34.63 o 
   9   0   3     2079.47     2064.05     58.23 o 
  10   0   3      150.67      110.00     25.24 o 
  11   0   3     3758.21     3697.42    116.39 o 
  12   0   3     1978.67     1995.81     83.14 o 
  13   0   3     1056.75     1160.86     86.03 o 
 -11   1   3      108.69      109.31     19.80 o 
 -10   1   3     4434.50     4492.49     84.31 o 
  -9   1   3      783.05      804.32     30.17 o 
  -8   1   3     6849.02     6920.29    110.62 o 
  -7   1   3       14.24        6.42      8.51 o 
  -6   1   3       86.44      121.48     11.56 o 
  -5   1   3    22613.72    22764.56    333.05 o 
  -4   1   3     2361.18     2398.51     47.61 o 
  -3   1   3    15794.88    15579.49    202.27 o 
  -2   1   3     1755.83     1752.05     24.43 o 
  -1   1   3     5637.24     6339.48     77.92 o 
   0   1   3     3166.98     3331.68     61.83 o 
   1   1   3     2273.35     2305.47     34.03 o 
   2   1   3    15022.27    15731.68    227.28 o 
   3   1   3     1097.36     1082.26     18.61 o 
   4   1   3     7098.08     7657.56    134.47 o 
   5   1   3    19372.52    19448.65    242.42 o 
   6   1   3     3689.19     4015.74     45.27 o 
   7   1   3      204.86      288.61      9.86 o 
   8   1   3      445.74      434.15     18.77 o 
   9   1   3     1485.69     1544.60     48.18 o 
  10   1   3    16869.34    16791.41    292.36 o 
  11   1   3     1076.59      992.31     54.18 o 
  12   1   3     5349.12     5050.06    147.09 o 
  13   1   3     1296.96     1379.63     89.41 o 
 -11   2   3     4542.35     4707.85     99.24 o 
 -10   2   3      199.62      192.78     19.44 o 
  -9   2   3     6545.43     6673.77    127.94 o 
  -8   2   3      550.51      533.23     44.59 o 
  -7   2   3     1045.03      995.54     33.02 o 
  -6   2   3    13609.33    13614.69    210.25 o 
  -5   2   3     2328.87     2380.75     49.79 o 
  -4   2   3    60527.54    58819.66    734.20 o 
  -3   2   3     2772.04     2732.35     38.51 o 
  -2   2   3     5676.33     5518.44     68.25 o 
  -1   2   3      667.71      718.78     15.45 o 
   0   2   3     1661.22     1822.50     27.59 o 
   1   2   3     5064.44     5293.05     78.46 o 
   2   2   3     1807.86     1899.78     31.70 o 
   3   2   3      288.29      294.66      7.38 o 
   4   2   3     4189.20     4159.07     55.03 o 
   5   2   3      134.23      130.25      6.41 o 
   6   2   3      425.32      442.39     19.77 o 
   7   2   3     1209.29     1278.45     21.95 o 
   8   2   3     2472.26     2382.56     39.29 o 
   9   2   3     6298.49     6394.11    126.77 o 
  10   2   3      968.09      982.70     41.28 o 
  11   2   3     5436.01     5578.32    153.19 o 
  12   2   3     1069.94     1030.60     83.70 o 
  13   2   3      520.57      464.31     44.72 o 
 -11   3   3     1690.57     1727.00     61.51 o 
 -10   3   3      949.57      969.76     39.61 o 
  -9   3   3        0.38       12.62     13.52 o 
  -8   3   3     1115.84     1148.73     38.34 o 
  -7   3   3      733.90      689.25     28.31 o 
  -6   3   3    10649.42    10710.54    171.01 o 
  -5   3   3    10649.30    10520.20    153.39 o 
  -4   3   3     6817.61     7014.13     98.62 o 
  -3   3   3    13325.84    13153.52    172.08 o 
  -2   3   3      639.13      695.83     14.31 o 
  -1   3   3     2188.63     2380.88     32.47 o 
   0   3   3      634.56      579.93     10.63 o 
   1   3   3       52.21       73.29      4.93 o 
   2   3   3     7229.40     6942.01    102.18 o 
   3   3   3     3020.08     3151.58     41.48 o 
   4   3   3     9700.98    10098.64    120.77 o 
   5   3   3     1326.68     1326.38     24.56 o 
   6   3   3      992.40     1050.72     19.38 o 
   7   3   3     3203.39     2958.12     41.47 o 
   8   3   3      649.58      624.39     17.12 o 
   9   3   3     7388.91     7299.31    123.45 o 
  10   3   3    12655.55    12545.18    225.53 o 
  11   3   3      301.81      301.40     34.10 o 
  12   3   3      314.17      308.03     36.15 o 
  13   3   3       28.96       59.80     34.93 o 
 -10   4   3       44.63       29.80     17.73 o 
  -9   4   3      991.23      995.39     40.24 o 
  -8   4   3        5.81        0.00     11.85 o 
  -7   4   3     4712.16     4808.20     92.61 o 
  -6   4   3     1729.24     1787.04     45.24 o 
  -5   4   3     3174.27     3041.14     61.48 o 
  -4   4   3     8686.29     8554.95    119.00 o 
  -3   4   3      147.65      134.34      8.90 o 
  -2   4   3    25404.95    26781.34    337.24 o 
  -1   4   3    16368.17    16579.12    193.03 o 
   0   4   3    16248.99    16070.45    186.19 o 
   1   4   3    21766.38    20864.75    221.57 o 
   2   4   3      581.97      545.30     13.37 o 
   3   4   3    11591.56    11635.16    150.13 o 
   4   4   3       20.47       26.04      4.95 o 
   5   4   3      628.37      577.42     12.71 o 
   6   4   3    22302.91    22642.40    258.53 o 
   7   4   3      948.25      957.61     19.75 o 
   8   4   3    13136.16    13608.78    163.75 o 
   9   4   3     3099.03     3130.95     71.51 o 
  10   4   3      592.97      571.84     31.48 o 
  11   4   3       21.33       24.07     19.40 o 
  12   4   3        0.38        0.00     28.06 o 
  13   4   3     2413.36     2273.44    124.82 o 
 -10   5   3      586.14      551.97     35.51 o 
  -9   5   3      301.87      322.10     25.02 o 
  -8   5   3     8465.92     8568.88    150.77 o 
  -7   5   3      130.88      141.23     16.83 o 
  -6   5   3     6976.21     6930.03    121.36 o 
  -5   5   3       47.53       56.41     10.63 o 
  -4   5   3      125.96      165.69     11.59 o 
  -3   5   3     2773.55     2610.18     44.82 o 
  -2   5   3      233.84      315.92     12.17 o 
  -1   5   3     9522.67     8549.25    115.36 o 
   0   5   3     6153.42     5952.42     89.76 o 
   1   5   3     9184.16     9074.42    109.39 o 
   2   5   3     5421.32     4928.35     57.07 o 
   3   5   3     1621.01     1778.61     30.06 o 
   4   5   3     6024.20     6195.55     78.01 o 
   5   5   3     4312.34     4231.70     52.41 o 
   6   5   3    15512.31    15892.53    180.50 o 
   7   5   3    22277.96    22243.43    256.03 o 
   8   5   3       51.34       66.33     11.19 o 
   9   5   3     4826.82     4877.54     99.15 o 
  10   5   3       77.09       70.80     16.70 o 
  11   5   3      645.21      578.61     32.64 o 
  12   5   3     7841.57     7866.54    202.27 o 
  13   5   3      170.73      146.09     31.87 o 
 -10   6   3     2051.16     2221.32    103.20 o 
  -9   6   3     2726.57     2784.98     78.80 o 
  -8   6   3     2869.54     2845.18     68.87 o 
  -7   6   3     8119.98     8235.07    144.40 o 
  -6   6   3       18.60       15.41     10.69 o 
  -5   6   3       11.45       18.72     13.93 o 
  -4   6   3      463.53      467.60     26.74 o 
  -3   6   3     5264.43     5119.24     80.29 o 
  -2   6   3    31800.43    29713.21    376.64 o 
  -1   6   3      416.11      382.74     17.97 o 
   0   6   3    32645.87    31814.90    400.41 o 
   1   6   3      257.15      230.12      7.91 o 
   2   6   3       55.13       79.61      6.84 o 
   3   6   3     8405.55     8379.77    125.93 o 
   4   6   3      359.21      407.24     12.83 o 
   5   6   3    27441.55    26630.76    281.85 o 
   6   6   3     9552.05     9236.71    106.22 o 
   7   6   3     9161.03     9504.25    114.60 o 
   8   6   3     1488.98     1381.21     30.09 o 
   9   6   3      126.71      131.34     20.36 o 
  10   6   3      192.44      156.86     23.24 o 
  11   6   3     2040.43     2034.16     61.75 o 
  12   6   3     1584.44     1566.53     71.39 o 
  13   6   3     5924.59     5719.71    163.88 o 
  -9   7   3     3686.85     3827.38     98.31 o 
  -8   7   3     2428.69     2517.10     65.03 o 
  -7   7   3      517.97      518.72     30.71 o 
  -6   7   3      125.25      124.58     17.15 o 
  -5   7   3      285.47      281.04     23.53 o 
  -4   7   3    11397.57    11426.29    169.65 o 
  -3   7   3    14723.38    14518.93    194.88 o 
  -2   7   3     5070.23     5206.93     79.20 o 
  -1   7   3    42438.42    40242.64    528.10 o 
   0   7   3     2282.77     2434.86     38.38 o 
   1   7   3       94.29      112.16      6.73 o 
   2   7   3    20655.26    21341.91    272.99 o 
   3   7   3    10250.60    10709.16    119.93 o 
   4   7   3    25251.16    24101.16    256.60 o 
   5   7   3     2094.89     2259.16     36.11 o 
   6   7   3     6311.03     6122.76     80.41 o 
   7   7   3     4457.10     4585.22     60.18 o 
   8   7   3        0.91        0.58      5.68 o 
   9   7   3     4049.64     4284.10     89.84 o 
  10   7   3      242.48      214.52     32.97 o 
  11   7   3     9294.72     9012.86    218.03 o 
  12   7   3     4451.11     4392.13    132.92 o 
  13   7   3     1732.69     1758.53     79.14 o 
  -9   8   3       89.83       95.13     39.37 o 
  -8   8   3     1394.64     1392.00     64.12 o 
  -7   8   3        8.11        0.00     12.37 o 
  -6   8   3       47.97       37.77     13.71 o 
  -5   8   3     8474.62     8436.85    145.02 o 
  -4   8   3     2644.25     2731.11     60.62 o 
  -3   8   3    17515.07    17647.35    246.67 o 
  -2   8   3     7982.11     7997.51    156.50 o 
  -1   8   3      281.23      250.91     13.01 o 
   0   8   3      255.62      291.66     16.14 o 
   1   8   3      955.13      847.02     19.80 o 
   2   8   3    16998.27    16881.64    201.25 o 
   3   8   3    12124.70    11947.92    151.01 o 
   4   8   3     3123.34     3122.75     53.25 o 
   5   8   3    17074.68    16937.56    200.09 o 
   6   8   3      668.85      689.07     18.23 o 
   7   8   3      200.41      171.04     11.12 o 
   8   8   3     3162.55     3175.75     58.27 o 
   9   8   3     2655.18     2766.47     60.96 o 
  10   8   3     8284.94     8458.01    189.58 o 
  11   8   3       20.46        6.09     17.29 o 
  12   8   3     4302.07     4562.34    136.64 o 
  13   8   3      455.92      330.09     40.22 o 
  -8   9   3      180.47      155.21     59.34 o 
  -7   9   3     2626.84     2705.34     69.24 o 
  -6   9   3     7881.48     7933.71    142.90 o 
  -5   9   3      734.32      683.64     30.97 o 
  -4   9   3    16103.44    16308.79    253.59 o 
  -3   9   3     1775.32     1774.66     42.26 o 
  -2   9   3      226.65      215.41     14.80 o 
  -1   9   3     1278.36     1276.12     32.51 o 
   0   9   3      319.22      316.81     12.60 o 
   1   9   3    28213.96    27752.46    335.46 o 
   2   9   3     6385.26     6413.37     81.25 o 
   3   9   3    17672.78    17214.07    195.70 o 
   4   9   3    10126.15    10010.40    119.76 o 
   5   9   3       18.53       28.22      7.44 o 
   6   9   3      253.67      288.35     13.19 o 
   7   9   3       91.38      109.78      9.85 o 
   8   9   3     3601.87     3707.95     74.23 o 
   9   9   3     4056.09     3934.86     71.09 o 
  10   9   3      433.21      431.15     53.11 o 
  11   9   3     4789.82     5095.16    132.29 o 
  12   9   3      479.05      447.60     62.14 o 
  13   9   3      128.56      159.88     32.37 o 
  -8  10   3     2221.06     2186.66     84.62 o 
  -7  10   3     1797.42     1760.90     61.70 o 
  -6  10   3     6427.63     6673.10    127.03 o 
  -5  10   3     8597.20     9127.84    158.84 o 
  -4  10   3     2426.39     2432.52     75.17 o 
  -3  10   3      633.47      604.28     25.37 o 
  -2  10   3     3160.50     3004.53     60.04 o 
  -1  10   3    11498.24    11149.21    175.73 o 
   0  10   3    14040.50    13228.57    173.58 o 
   1  10   3     2077.80     2104.32     39.23 o 
   2  10   3    22654.08    21806.04    267.64 o 
   3  10   3     2025.79     2011.60     37.32 o 
   4  10   3       37.99       51.08      9.54 o 
   5  10   3      164.39      160.68     10.74 o 
   6  10   3      269.47      282.39     13.75 o 
   7  10   3     5090.64     4976.55     74.76 o 
   8  10   3     3211.13     3178.24     60.26 o 
   9  10   3     9581.06     9824.23    180.54 o 
  10  10   3    15611.42    16338.35    334.08 o 
  11  10   3      496.69      510.76     80.37 o 
  12  10   3       28.93       19.23     27.16 o 
  13  10   3      280.38      317.16     40.10 o 
  -7  11   3     5626.40     6258.92    167.98 o 
  -6  11   3      649.85      757.53     74.87 o 
  -5  11   3     1009.50     1082.40     41.03 o 
  -4  11   3     1965.72     1887.63     67.91 o 
  -3  11   3        7.73        0.00     10.28 o 
  -2  11   3    19481.18    19087.79    292.20 o 
  -1  11   3    12319.90    11831.55    246.28 o 
   0  11   3    14505.04    13776.32    182.09 o 
   1  11   3    10527.80     9947.11    150.32 o 
   2  11   3      395.46      334.97     17.25 o 
   3  11   3      265.98      223.60     14.88 o 
   4  11   3      596.07      599.06     19.32 o 
   5  11   3     2070.25     1997.81     36.37 o 
   6  11   3    10126.63     9891.39    139.57 o 
   7  11   3      765.77      758.90     28.00 o 
   8  11   3    17448.50    17235.69    288.14 o 
   9  11   3     2239.61     2314.20     54.50 o 
  10  11   3     2190.50     2216.61     71.61 o 
  11  11   3      792.25      712.17     69.17 o 
  12  11   3       39.26       19.23     29.91 o 
  13  11   3     2664.40     2909.29    106.65 o 
  -6  12   3     3538.26     3472.31    111.36 o 
  -5  12   3        3.14        0.00     14.36 o 
  -4  12   3      417.60      417.01     27.07 o 
  -3  12   3     1897.28     1787.39     51.23 o 
  -2  12   3      974.18     1002.20     36.24 o 
  -1  12   3    11629.17    11402.24    186.84 o 
   0  12   3     6441.58     6377.07    101.65 o 
   1  12   3     7554.11     7441.91    127.49 o 
   2  12   3     3309.85     3250.61     66.89 o 
   3  12   3      262.44      264.67     17.13 o 
   4  12   3     9698.27     9402.62    134.31 o 
   5  12   3     1270.17     1238.63     28.08 o 
   6  12   3    10470.58    10430.39    147.83 o 
   7  12   3     9928.66    10001.62    159.80 o 
   8  12   3       51.97       40.37     11.94 o 
   9  12   3      556.79      548.95     26.10 o 
  10  12   3       53.67       24.49     14.99 o 
  11  12   3     1044.46      992.74     65.68 o 
  12  12   3     5206.68     5474.55    207.46 o 
  -6  13   3        6.17        0.00     20.26 o 
  -5  13   3      867.10      860.37     52.32 o 
  -4  13   3     1932.81     2073.17     65.70 o 
  -3  13   3     2281.32     2346.11     69.16 o 
  -2  13   3    17265.38    16999.96    268.77 o 
  -1  13   3      640.19      650.40     28.20 o 
   0  13   3     1163.89     1170.41     54.44 o 
   1  13   3       89.88      100.33     14.60 o 
   2  13   3      602.00      547.76     25.47 o 
   3  13   3     4457.24     4648.35     88.78 o 
   4  13   3      719.35      722.37     28.65 o 
   5  13   3    13326.63    13243.13    209.38 o 
   6  13   3     9299.42     9109.80    130.65 o 
   7  13   3     4182.81     4209.21     98.50 o 
   8  13   3      272.16      249.91     19.35 o 
   9  13   3      173.51      176.20     18.06 o 
  10  13   3     2334.61     2437.31     60.02 o 
  11  13   3     1512.63     1620.95     57.93 o 
  12  13   3     2741.44     2842.22    135.91 o 
  -5  14   3       65.28       19.82     66.37 o 
  -4  14   3     4255.88     4430.60    160.80 o 
  -3  14   3     4915.41     4955.10    280.33 o 
  -2  14   3     1985.13     1904.46     53.25 o 
  -1  14   3     6010.66     5598.88     97.34 o 
   0  14   3      688.54      594.26     29.09 o 
   1  14   3      218.02      249.65     24.70 o 
   2  14   3     5610.25     5483.59    103.82 o 
   3  14   3     2088.19     2024.39     52.10 o 
   4  14   3     6334.74     6266.45    113.42 o 
   5  14   3        9.04       12.46     12.50 o 
   6  14   3     4311.55     4146.85     81.15 o 
   7  14   3      243.02      268.53     23.66 o 
   8  14   3      207.34      207.59     28.46 o 
   9  14   3     2681.22     2857.50     65.71 o 
  10  14   3      232.80      205.02     21.00 o 
  11  14   3     4506.57     4762.89    234.20 o 
  12  14   3     2384.19     2548.63    130.52 o 
  -4  15   3      596.70      680.41     76.78 o 
  -3  15   3     3394.26     3285.64    107.30 o 
  -2  15   3     2585.74     2582.52     90.50 o 
  -1  15   3       70.03      109.75     23.28 o 
   0  15   3     3407.47     3654.35    220.25 o 
   1  15   3      488.44      449.03     26.20 o 
   2  15   3    10152.29    10209.85    208.68 o 
   3  15   3     7456.62     7442.77    154.41 o 
   4  15   3      914.20      890.60     39.93 o 
   5  15   3     1978.81     2066.94     62.34 o 
   6  15   3      146.57      110.88     18.03 o 
   7  15   3      278.62      261.91     20.91 o 
   8  15   3     2164.30     2253.01     66.78 o 
   9  15   3     1519.43     1489.17     63.79 o 
  10  15   3     5612.49     5675.06    123.98 o 
  11  15   3       24.24       44.07     22.38 o 
  -3  16   3      261.70      230.69     33.98 o 
  -2  16   3      129.76       90.73     24.45 o 
  -1  16   3      317.63      323.04     33.96 o 
   0  16   3      592.82      576.63     41.84 o 
   1  16   3     7795.45     7970.91    197.11 o 
   2  16   3      860.68      887.29     88.41 o 
   3  16   3     8906.95     8649.76    208.68 o 
   4  16   3     1229.35     1294.97     56.79 o 
   5  16   3       91.35       96.81     18.41 o 
   6  16   3       43.15       23.84     16.83 o 
   7  16   3      365.14      395.72     27.32 o 
   8  16   3     5299.23     5347.35    115.87 o 
   9  16   3     7106.85     7145.55    182.70 o 
  10  16   3     1391.08     1459.31     83.28 o 
  -1  17   3     1068.08     1165.96     79.21 o 
   0  17   3     4472.79     4591.45    134.71 o 
   1  17   3      120.84      125.29     25.01 o 
   2  17   3     6752.03     6650.02    173.62 o 
   3  17   3      747.55      793.02     47.97 o 
   4  17   3      192.28      147.81     25.93 o 
   5  17   3     1184.18     1222.98     58.66 o 
   6  17   3        4.44        1.02     17.24 o 
   7  17   3     5046.18     5116.67    142.50 o 
   8  17   3     1623.98     1704.27     83.28 o 
   9  17   3     3725.93     3917.50     96.57 o 
  10  17   3     1957.01     2223.42     86.07 o 
   0  18   3     2759.34     3013.70    105.06 o 
   1  18   3     2360.21     2289.77     87.42 o 
   2  18   3       11.12       34.21     26.37 o 
   3  18   3      292.48      249.45     32.57 o 
   4  18   3      131.61      106.36     24.81 o 
   5  18   3     1703.58     1755.65     80.06 o 
   6  18   3     4507.11     4558.46    133.77 o 
   7  18   3      329.09      321.98     36.21 o 
   8  18   3     5759.61     5750.68    199.80 o 
   3  19   3       10.78        5.78     26.84 o 
   4  19   3     6355.68     6694.94    179.62 o 
   5  19   3     2503.07     2577.00     95.64 o 
   6  19   3     3164.29     3330.43    111.11 o 
  -5 -18   4      620.80      715.22     48.95 o 
  -4 -18   4     8646.96     9181.95    228.82 o 
  -3 -18   4      474.34      439.40     40.64 o 
  -2 -18   4     1563.48     1833.58     78.97 o 
  -1 -18   4       92.43      120.83     45.71 o 
  -7 -17   4      229.73      272.31     34.05 o 
  -6 -17   4     2421.99     2589.38     91.90 o 
  -5 -17   4     4141.45     3786.55    117.00 o 
  -4 -17   4      262.03      327.02     35.15 o 
  -3 -17   4     5415.49     5549.66    152.93 o 
  -2 -17   4      197.89      219.49     30.35 o 
  -1 -17   4       86.18       65.23     23.61 o 
   0 -17   4     1883.35     1960.63     80.01 o 
   1 -17   4      695.62      735.07     50.31 o 
  -8 -16   4        2.23        7.38     19.54 o 
  -7 -16   4     5717.49     5561.83    152.91 o 
  -6 -16   4     1624.93     1653.09    152.24 o 
  -5 -16   4     1761.81     1896.47     83.86 o 
  -4 -16   4     2003.40     2087.89    112.08 o 
  -3 -16   4       63.85       54.72     20.78 o 
  -2 -16   4        5.84       28.75     41.38 o 
  -1 -16   4      221.88      220.63     30.45 o 
   0 -16   4     2554.60     2623.89    123.71 o 
   1 -16   4     5344.18     5602.42    154.93 o 
   2 -16   4      712.11      667.56     52.73 o 
   3 -16   4     3020.81     3111.10     85.76 o 
  -9 -15   4      618.86      680.47     46.49 o 
  -8 -15   4     5159.17     5411.15    148.10 o 
  -7 -15   4        1.91       30.91     17.95 o 
  -6 -15   4     4602.58     4632.10    130.51 o 
  -5 -15   4      246.01      239.90     28.64 o 
  -4 -15   4      662.32      616.15     40.52 o 
  -3 -15   4      421.62      413.56     29.48 o 
  -2 -15   4      250.31      243.70     30.39 o 
  -1 -15   4    10554.31    10566.19    251.47 o 
   0 -15   4     2007.68     2070.44     66.18 o 
   1 -15   4     2281.42     2291.39     70.85 o 
   2 -15   4     3204.46     3151.82     82.49 o 
   3 -15   4       48.90       18.12     16.15 o 
   4 -15   4       15.15       26.23     16.55 o 
 -10 -14   4     2984.20     2953.10    100.20 o 
  -9 -14   4     2424.69     2420.13    105.00 o 
  -8 -14   4     2183.64     2224.10     80.71 o 
  -7 -14   4     3757.08     3902.62    186.80 o 
  -6 -14   4       20.55       18.76     11.21 o 
  -5 -14   4       89.18       84.26     14.36 o 
  -4 -14   4      408.35      424.10     23.21 o 
  -3 -14   4     2259.17     2240.22     54.11 o 
  -2 -14   4    11513.50    11278.32    215.83 o 
  -1 -14   4       47.37       52.92     16.91 o 
   0 -14   4     8230.19     8309.89    168.78 o 
   1 -14   4     2246.31     2292.14     62.41 o 
   2 -14   4      184.66      168.57     19.23 o 
   3 -14   4     1133.02     1167.12     43.44 o 
   4 -14   4       28.60       23.12     16.79 o 
   5 -14   4     3975.05     3993.65    184.63 o 
 -10 -13   4       84.60       90.03     24.20 o 
  -9 -13   4     4520.96     4686.62    131.82 o 
  -8 -13   4     1866.45     1849.39     93.32 o 
  -7 -13   4     2706.49     2718.08     68.16 o 
  -6 -13   4      956.17      928.82     47.40 o 
  -5 -13   4      220.26      227.12     16.60 o 
  -4 -13   4     3237.17     3237.28     60.81 o 
  -3 -13   4     6484.98     6318.05     99.27 o 
  -2 -13   4     4534.77     4560.73     85.60 o 
  -1 -13   4    13515.10    12967.74    227.99 o 
   0 -13   4       28.56       31.35     11.54 o 
   1 -13   4       52.61       45.23     12.67 o 
   2 -13   4     4254.44     4279.85     86.09 o 
   3 -13   4     5841.23     5892.75    110.67 o 
   4 -13   4     9707.01     9768.26    165.81 o 
   5 -13   4       21.24       69.36     18.62 o 
   6 -13   4     2858.75     3052.54    106.49 o 
 -11 -12   4      702.75      706.64     46.52 o 
 -10 -12   4     9710.84     9782.67    232.12 o 
  -9 -12   4       16.12        9.61     17.30 o 
  -8 -12   4     1407.22     1443.72     51.68 o 
  -7 -12   4       46.62       39.42     13.99 o 
  -6 -12   4      502.39      554.67     27.01 o 
  -5 -12   4     7349.08     7412.95    132.50 o 
  -4 -12   4      741.67      768.05     25.64 o 
  -3 -12   4     9084.11     8905.25    129.59 o 
  -2 -12   4     5318.63     5184.40     83.48 o 
  -1 -12   4     1103.26     1074.95     27.04 o 
   0 -12   4       96.20       92.75     10.53 o 
   1 -12   4        1.24        0.00      7.41 o 
   2 -12   4     5607.67     5447.83    100.34 o 
   3 -12   4     3190.79     3203.50     73.74 o 
   4 -12   4     2215.76     2109.05     54.86 o 
   5 -12   4     3942.22     3943.44     94.54 o 
   6 -12   4      129.64      101.39     21.21 o 
   7 -12   4      704.52      695.20     65.95 o 
 -11 -11   4     2746.55     2785.19    144.31 o 
 -10 -11   4      245.47      221.96     29.57 o 
  -9 -11   4     1514.06     1402.92     50.17 o 
  -8 -11   4      940.85      861.87     37.98 o 
  -7 -11   4     1908.90     1974.05     91.95 o 
  -6 -11   4     9212.19     9232.40    180.51 o 
  -5 -11   4     6794.18     6808.17    152.82 o 
  -4 -11   4    17928.39    17661.16    303.76 o 
  -3 -11   4       53.34       63.18      9.56 o 
  -2 -11   4     5971.71     6025.55     92.08 o 
  -1 -11   4      298.01      295.74     14.05 o 
   0 -11   4     1353.12     1346.16     29.65 o 
   1 -11   4     7108.97     7157.15     97.08 o 
   2 -11   4       26.41       53.59     11.47 o 
   3 -11   4    24128.67    22809.46    336.92 o 
   4 -11   4     7842.98     7907.16    162.27 o 
   5 -11   4      500.29      496.11     30.67 o 
   6 -11   4       50.59       39.18     16.49 o 
   7 -11   4        6.28        3.42     37.84 o 
   8 -11   4     2551.76     2585.30    131.26 o 
 -11 -10   4     1845.54     1647.67     68.55 o 
 -10 -10   4      595.41      629.98     35.27 o 
  -9 -10   4       19.15       12.28     14.11 o 
  -8 -10   4     9102.23     9259.90    188.67 o 
  -7 -10   4     3698.02     3559.83     73.97 o 
  -6 -10   4     5417.08     5375.90     91.96 o 
  -5 -10   4     7558.32     7339.67    116.95 o 
  -4 -10   4     1072.27     1083.63     30.36 o 
  -3 -10   4     1498.31     1449.11     35.63 o 
  -2 -10   4     3112.99     3153.67     43.85 o 
  -1 -10   4    18394.61    18686.41    212.36 o 
   0 -10   4    14574.33    14595.07    176.30 o 
   1 -10   4     3572.02     3561.73     60.04 o 
   2 -10   4    22847.10    22455.02    264.34 o 
   3 -10   4     4459.46     4670.51     75.55 o 
   4 -10   4     3081.56     3128.28    103.30 o 
   5 -10   4        4.36        9.19     11.98 o 
   6 -10   4       63.32       65.18     17.65 o 
   7 -10   4     4201.68     4201.34    100.25 o 
   8 -10   4      327.54      390.41     53.05 o 
 -11  -9   4       71.97       58.33     21.58 o 
 -10  -9   4       31.99       26.91     16.52 o 
  -9  -9   4     3621.95     3591.15     87.16 o 
  -8  -9   4      156.18      142.44     23.86 o 
  -7  -9   4    11676.39    11742.62    212.02 o 
  -6  -9   4     4828.65     4872.92     84.03 o 
  -5  -9   4     7073.36     7173.86    112.53 o 
  -4  -9   4     2902.34     2859.81     61.74 o 
  -3  -9   4        2.10        4.27      5.93 o 
  -2  -9   4     3021.18     2990.07     57.14 o 
  -1  -9   4     3738.66     3774.71     53.00 o 
   0  -9   4    19061.30    18389.07    207.41 o 
   1  -9   4    17388.72    16975.08    193.04 o 
   2  -9   4      224.33      224.70     19.18 o 
   3  -9   4     2925.02     2836.58     45.58 o 
   4  -9   4      249.04      237.62     17.55 o 
   5  -9   4     7829.48     7766.91    131.60 o 
   6  -9   4    14225.02    13837.04    245.03 o 
   7  -9   4      761.16      826.87     48.58 o 
   8  -9   4     8179.58     8014.09    271.83 o 
   9  -9   4      408.36      404.88     54.64 o 
 -12  -8   4        4.09        0.00     16.69 o 
 -11  -8   4      363.30      321.44     24.16 o 
 -10  -8   4     1028.36     1020.10     49.92 o 
  -9  -8   4     5432.18     5526.19     94.43 o 
  -8  -8   4    11968.82    11564.85    168.25 o 
  -7  -8   4      120.07      118.58     14.04 o 
  -6  -8   4     8315.70     8150.76    108.94 o 
  -5  -8   4     1052.69      991.44     24.44 o 
  -4  -8   4       15.93       26.60      8.54 o 
  -3  -8   4     1329.05     1315.01     26.24 o 
  -2  -8   4        5.24       18.52      5.09 o 
  -1  -8   4    38961.04    37558.48    353.86 o 
   0  -8   4     8259.46     8032.48     90.68 o 
   1  -8   4    14772.81    14189.99    158.25 o 
   2  -8   4     7037.23     7167.32     79.02 o 
   3  -8   4       12.01       21.47      6.65 o 
   4  -8   4     3400.93     3406.21     51.81 o 
   5  -8   4     5414.05     5478.22     92.20 o 
   6  -8   4     9138.35     9265.22    172.30 o 
   7  -8   4    15022.63    14886.23    261.96 o 
   8  -8   4      594.25      521.18     39.30 o 
   9  -8   4     1116.25     1138.77     83.18 o 
  10  -8   4        1.85        0.21     31.81 o 
 -12  -7   4      335.56      267.02     25.02 o 
 -11  -7   4        0.30        0.00     12.75 o 
 -10  -7   4     8356.37     8208.33    131.02 o 
  -9  -7   4     5319.13     5336.57     91.66 o 
  -8  -7   4     4761.25     4599.82     79.70 o 
  -7  -7   4    12485.38    12647.37    178.69 o 
  -6  -7   4      156.32      157.73     10.63 o 
  -5  -7   4     1436.43     1520.80     29.64 o 
  -4  -7   4     4686.40     4783.78     67.04 o 
  -3  -7   4     9113.92     9320.94    116.73 o 
  -2  -7   4    28213.92    27661.08    322.94 o 
  -1  -7   4      331.59      416.20     13.40 o 
   0  -7   4    60326.01    58928.02    568.41 o 
   1  -7   4     1813.31     1817.50     27.01 o 
   2  -7   4       71.13      100.14      7.21 o 
   3  -7   4     9986.51    10141.74    113.10 o 
   4  -7   4        5.71       30.26      6.09 o 
   5  -7   4    19457.26    19771.35    225.00 o 
   6  -7   4     5205.41     5309.02     90.27 o 
   7  -7   4     3197.90     3338.46    101.87 o 
   8  -7   4     2228.64     2271.08     77.90 o 
   9  -7   4       35.90        0.00     26.95 o 
  10  -7   4     1469.09     1383.65     92.79 o 
 -12  -6   4      357.83      326.90     26.77 o 
 -11  -6   4     5537.31     5659.34    101.01 o 
 -10  -6   4       21.75        0.00     12.08 o 
  -9  -6   4     7742.20     7708.50    121.45 o 
  -8  -6   4     2524.01     2559.18     58.84 o 
  -7  -6   4      314.79      347.06     17.17 o 
  -6  -6   4        7.61       12.82      6.07 o 
  -5  -6   4        3.51       14.83      5.76 o 
  -4  -6   4    26018.37    26095.89    307.27 o 
  -3  -6   4    17858.02    17610.95    210.64 o 
  -2  -6   4     6542.63     6451.34     82.04 o 
  -1  -6   4     6472.30     6051.11     78.16 o 
   0  -6   4      150.97      129.35      7.04 o 
   1  -6   4     7557.76     8393.91     96.38 o 
   2  -6   4     5861.68     5865.79     68.68 o 
   3  -6   4     7088.85     7170.45     79.65 o 
   4  -6   4    20820.24    20428.36    223.39 o 
   5  -6   4        0.30       11.53      5.93 o 
   6  -6   4     9071.53     9400.09    129.46 o 
   7  -6   4      448.42      426.37     22.88 o 
   8  -6   4       23.93       42.43     43.23 o 
   9  -6   4     2483.08     2318.65    115.52 o 
  10  -6   4       21.68       37.73     29.70 o 
  11  -6   4     2780.40     3041.76    145.95 o 
 -12  -5   4     1623.37     1724.67     54.12 o 
 -11  -5   4      669.93      679.12     30.57 o 
 -10  -5   4     6932.90     6918.17    112.84 o 
  -9  -5   4      307.96      290.27     19.04 o 
  -8  -5   4      267.27      263.45     17.22 o 
  -7  -5   4      683.98      747.88     30.25 o 
  -6  -5   4     2772.16     2963.08     49.45 o 
  -5  -5   4    34553.49    34278.52    398.08 o 
  -4  -5   4      355.74      381.33     13.67 o 
  -3  -5   4    26288.21    26043.96    295.42 o 
  -2  -5   4     4044.15     3843.60     52.18 o 
  -1  -5   4       65.89       70.70     11.08 o 
   0  -5   4     2636.10     2681.23     35.22 o 
   1  -5   4       63.75       63.68      8.70 o 
   2  -5   4    28347.38    27703.76    271.43 o 
   3  -5   4    11603.22    11549.51    125.57 o 
   4  -5   4     5832.20     5865.08     63.81 o 
   5  -5   4     4265.91     4199.39     49.97 o 
   6  -5   4        2.23        9.06      5.53 o 
   7  -5   4      104.19      128.06     14.59 o 
   8  -5   4     2714.61     2604.45     81.09 o 
   9  -5   4     1833.87     1900.75     60.78 o 
  10  -5   4     8411.20     8249.11    211.26 o 
  11  -5   4       65.08      119.85     40.69 o 
 -12  -4   4     3561.58     3627.20     76.85 o 
 -11  -4   4     3061.92     2962.93     65.29 o 
 -10  -4   4      236.78      271.08     22.38 o 
  -9  -4   4      175.30      195.05     16.05 o 
  -8  -4   4       10.36        0.00      8.75 o 
  -7  -4   4     8131.45     8055.11    120.16 o 
  -6  -4   4    16228.03    16352.66    208.26 o 
  -5  -4   4     3637.95     3608.48     52.27 o 
  -4  -4   4    38935.67    37535.50    432.21 o 
  -3  -4   4     1278.24     1272.00     23.83 o 
  -2  -4   4       68.56       71.19      9.36 o 
  -1  -4   4     3159.96     3229.77     51.46 o 
   0  -4   4     5669.27     5850.40     80.23 o 
   1  -4   4    21543.73    20512.08    215.84 o 
   2  -4   4     4538.75     4744.93     64.06 o 
   3  -4   4    33082.98    32924.85    304.37 o 
   4  -4   4    15633.27    16148.51    155.44 o 
   5  -4   4       68.23       69.42      5.92 o 
   6  -4   4      571.44      588.20     14.76 o 
   7  -4   4      656.73      714.85     24.30 o 
   8  -4   4     9703.62     9676.30    180.68 o 
   9  -4   4     7933.80     7865.02    156.53 o 
  10  -4   4     2074.91     2174.81    143.94 o 
  11  -4   4     5170.76     5234.23    153.13 o 
 -12  -3   4      846.62      819.88     35.42 o 
 -11  -3   4     2814.17     2686.78     73.04 o 
 -10  -3   4      628.57      603.65     25.32 o 
  -9  -3   4      171.48      174.75     15.54 o 
  -8  -3   4    10845.23    10673.88    144.37 o 
  -7  -3   4     1288.81     1301.09     32.99 o 
  -6  -3   4    15324.86    15017.48    204.49 o 
  -5  -3   4     9002.67     8606.57    108.26 o 
  -4  -3   4     3315.14     3407.46     51.31 o 
  -3  -3   4     8054.19     9000.84    101.37 o 
  -2  -3   4     3118.72     3243.32     39.97 o 
  -1  -3   4     9828.78     9806.25    116.00 o 
   0  -3   4    10102.55     9876.12    116.19 o 
   1  -3   4     3279.22     3273.31     37.08 o 
   2  -3   4     2425.30     2279.13     26.62 o 
   3  -3   4     1855.84     2006.99     25.05 o 
   4  -3   4     9760.58    10359.96    102.25 o 
   5  -3   4      627.09      604.55     14.60 o 
   6  -3   4      281.97      318.10     10.62 o 
   7  -3   4    10173.59    10310.02    113.19 o 
   8  -3   4      488.60      474.77     27.13 o 
   9  -3   4    11475.73    11495.40    254.79 o 
  10  -3   4     3024.47     2997.70     79.97 o 
  11  -3   4       59.56       50.27     25.01 o 
  12  -3   4      981.73      960.73     84.81 o 
 -12  -2   4      985.86      981.64     40.94 o 
 -11  -2   4      178.00      126.61     20.56 o 
 -10  -2   4       16.76        5.55     10.89 o 
  -9  -2   4     4871.26     4763.78     78.14 o 
  -8  -2   4       60.08       69.51     17.86 o 
  -7  -2   4    18837.05    18315.22    230.00 o 
  -6  -2   4     4190.14     4427.39     73.39 o 
  -5  -2   4    10125.09    10741.63    132.27 o 
  -4  -2   4     1441.96     1733.26     29.43 o 
  -3  -2   4     2576.09     2755.58     35.41 o 
  -2  -2   4    22024.45    21753.62    255.67 o 
  -1  -2   4     1465.53     1380.04     26.65 o 
   0  -2   4     9478.42     9264.42     95.01 o 
   1  -2   4     1089.55      999.77     15.84 o 
   2  -2   4      423.27      535.55     10.11 o 
   3  -2   4     7852.05     8661.88     90.42 o 
   4  -2   4        2.84       10.31      3.21 o 
   5  -2   4     7540.98     7302.69     80.93 o 
   6  -2   4     6087.32     5995.90     65.33 o 
   7  -2   4     1693.19     1862.64     28.38 o 
   8  -2   4    11417.58    11517.20    205.95 o 
   9  -2   4      281.79      354.61     25.96 o 
  10  -2   4      105.13       87.68     22.08 o 
  11  -2   4      582.69      608.39     45.98 o 
  12  -2   4      314.46      340.35     40.05 o 
 -11  -1   4      938.14      884.44     37.06 o 
 -10  -1   4     1183.15     1191.20     37.79 o 
  -9  -1   4     4618.65     4588.63     76.47 o 
  -8  -1   4    15049.56    14569.86    193.31 o 
  -7  -1   4       22.52       31.72      9.18 o 
  -6  -1   4     5136.04     4963.66     73.52 o 
  -5  -1   4       23.36       25.68      7.57 o 
  -4  -1   4    11808.33    12589.73    146.31 o 
  -3  -1   4    27565.94    27808.51    342.63 o 
  -2  -1   4     1065.41     1076.14     20.73 o 
  -1  -1   4    59178.49    56052.41    700.69 o 
   0  -1   4     9722.72    10090.86    201.00 o 
   1  -1   4     8052.15     8376.12    109.45 o 
   2  -1   4    18374.12    18760.48    334.30 o 
   3  -1   4      512.21      591.13     10.84 o 
   4  -1   4     1687.88     1486.17     28.46 o 
   5  -1   4    13287.96    13875.56    134.26 o 
   6  -1   4    14464.36    14735.39    143.73 o 
   7  -1   4    13183.73    13411.32    133.90 o 
   8  -1   4      556.92      585.26     28.77 o 
   9  -1   4       24.78       22.56     12.91 o 
  10  -1   4      784.43      681.82     36.66 o 
  11  -1   4     1518.17     1446.38     67.04 o 
  12  -1   4     1858.53     1800.24     79.44 o 
 -11   0   4       28.33       43.04     16.58 o 
 -10   0   4     4955.99     4981.57     90.58 o 
  -9   0   4     2688.31     2830.38     59.47 o 
  -8   0   4     4535.06     4525.59    109.75 o 
  -7   0   4      869.93      844.58     26.61 o 
  -6   0   4      197.53      169.10     12.84 o 
  -5   0   4     8001.86     8257.68    118.42 o 
  -4   0   4    10100.03    10225.11    160.57 o 
  -3   0   4     8611.79     8833.06    106.13 o 
  -2   0   4    11041.06    10976.73    158.76 o 
  -1   0   4     6720.02     7216.26    126.24 o 
   1   0   4     2498.57     2671.30     46.91 o 
   2   0   4      960.78     1098.77     17.68 o 
   3   0   4    91239.41    84194.61    989.48 o 
   4   0   4        5.95        4.36      3.43 o 
   5   0   4    60107.78    57533.59    586.93 o 
   6   0   4     1570.44     1444.43     21.79 o 
   7   0   4     2291.13     2288.32     33.56 o 
   8   0   4       19.71       51.48     18.20 o 
   9   0   4      100.27       87.41     16.14 o 
  10   0   4     4715.79     4597.67    112.67 o 
  11   0   4     1548.83     1562.69     66.21 o 
  12   0   4     2918.40     2915.93    103.61 o 
  13   0   4     3961.28     3887.67    167.51 o 
 -11   1   4     6343.29     6603.42    125.85 o 
 -10   1   4       83.15       98.99     16.92 o 
  -9   1   4     5185.74     5289.24     92.78 o 
  -8   1   4     3351.66     3346.47     64.78 o 
  -7   1   4      503.84      488.76     37.22 o 
  -6   1   4     4468.55     4437.82     81.20 o 
  -5   1   4      991.39     1030.32     28.67 o 
  -4   1   4    29187.23    28863.65    370.06 o 
  -3   1   4     6154.60     6076.14     75.50 o 
  -2   1   4     2126.77     2018.18     32.00 o 
  -1   1   4      105.65       71.75      3.87 o 
   0   1   4    13206.43    14114.74    239.73 o 
   1   1   4    62112.25    59675.77   1090.52 o 
   2   1   4     1991.54     2160.83     29.05 o 
   3   1   4     7986.27     8086.23    101.58 o 
   4   1   4    29850.33    30437.41    318.27 o 
   5   1   4      159.53      210.91      7.89 o 
   6   1   4    26393.29    27136.69    242.13 o 
   7   1   4     1100.38     1208.10     19.15 o 
   8   1   4      531.15      613.62     16.19 o 
   9   1   4    14515.33    14593.77    254.37 o 
  10   1   4      728.96      727.38     36.45 o 
  11   1   4     9716.36     9548.87    232.49 o 
  12   1   4     1733.85     1700.15    115.15 o 
  13   1   4      909.20      981.09     79.69 o 
 -11   2   4      627.98      685.42     35.04 o 
 -10   2   4     4362.54     4294.91     90.14 o 
  -9   2   4      809.20      761.15     33.30 o 
  -8   2   4      304.77      310.01     21.44 o 
  -7   2   4     3173.18     3052.48     64.94 o 
  -6   2   4     3455.02     3569.25     70.13 o 
  -5   2   4    23998.87    23374.43    342.80 o 
  -4   2   4     2738.05     2960.52     47.45 o 
  -3   2   4     9790.45     9247.09    111.93 o 
  -2   2   4     1333.52     1289.42     23.40 o 
  -1   2   4     1497.74     1650.53     26.71 o 
   0   2   4     6506.88     6475.49    141.84 o 
   1   2   4      595.29      610.83     14.63 o 
   2   2   4   106198.64    95181.04   1852.05 o 
   3   2   4    23128.20    23026.22    270.93 o 
   4   2   4     5668.18     6162.79     67.18 o 
   5   2   4     2845.30     2841.48     42.17 o 
   6   2   4        4.05        0.00      3.68 o 
   7   2   4      846.20      835.81     15.87 o 
   8   2   4     6120.72     6032.24     76.00 o 
   9   2   4     4110.86     4026.37     89.28 o 
  10   2   4    20992.69    20736.48    351.24 o 
  11   2   4       18.74        0.00     14.93 o 
  12   2   4     1561.99     1500.96     70.18 o 
  13   2   4       75.29       66.26     26.95 o 
 -10   3   4      172.20      146.97     22.40 o 
  -9   3   4      467.37      395.04     25.76 o 
  -8   3   4     1029.12      985.31     56.27 o 
  -7   3   4     4321.77     4296.75     84.14 o 
  -6   3   4     6974.75     7008.66    119.89 o 
  -5   3   4      127.25      151.75     13.03 o 
  -4   3   4    16240.38    16726.75    218.01 o 
  -3   3   4       77.63      103.26      7.28 o 
  -2   3   4      467.63      546.47     12.09 o 
  -1   3   4     5581.72     5826.23     80.56 o 
   0   3   4      185.47      165.62      6.39 o 
   1   3   4    19173.37    19075.60    245.36 o 
   2   3   4      349.39      365.60      7.53 o 
   3   3   4     9341.34     9672.52    117.93 o 
   4   3   4      103.33      108.49      4.99 o 
   5   3   4       14.11       11.63      3.25 o 
   6   3   4    12980.58    13722.37    149.62 o 
   7   3   4       27.31       20.66      5.99 o 
   8   3   4     8075.56     8110.40    104.26 o 
   9   3   4     6209.71     6298.79    124.71 o 
  10   3   4     1536.43     1430.52     49.04 o 
  11   3   4      836.60      811.61     38.33 o 
  12   3   4       16.83        6.49     27.48 o 
  13   3   4     1021.75      962.06     59.55 o 
 -10   4   4       73.54       60.62     26.40 o 
  -9   4   4       38.14       33.61     15.75 o 
  -8   4   4     7302.25     7142.02    128.64 o 
  -7   4   4     2659.10     2672.34     61.13 o 
  -6   4   4     5014.90     4892.97     90.78 o 
  -5   4   4     2930.09     2979.72     60.51 o 
  -4   4   4       64.02       50.64      7.71 o 
  -3   4   4     9845.68    10767.82    144.57 o 
  -2   4   4      171.99      161.90      7.45 o 
  -1   4   4    28753.09    28214.12    322.87 o 
   0   4   4     3275.96     3070.11     40.68 o 
   1   4   4       28.78       41.06      5.11 o 
   2   4   4    26332.22    25589.60    336.09 o 
   3   4   4     1713.89     1843.21     29.81 o 
   4   4   4      133.47      122.00      6.20 o 
   5   4   4     4440.57     4475.18     59.09 o 
   6   4   4    11178.21    11973.59    165.47 o 
   7   4   4    38470.82    37629.30    424.40 o 
   8   4   4      591.15      556.71     17.54 o 
   9   4   4    11710.07    11577.79    241.03 o 
  10   4   4       73.93       61.90     24.55 o 
  11   4   4       11.18       13.89     16.95 o 
  12   4   4     5887.85     5899.55    147.23 o 
  13   4   4      597.13      597.45     48.54 o 
 -10   5   4     1661.04     1718.30     59.83 o 
  -9   5   4     5297.08     5530.29    122.65 o 
  -8   5   4      772.95      791.68     47.14 o 
  -7   5   4     8160.44     8323.56    144.13 o 
  -6   5   4      243.42      267.76     18.77 o 
  -5   5   4       10.03       28.42      9.73 o 
  -4   5   4     3064.64     3284.50     54.61 o 
  -3   5   4     1184.05     1308.86     27.70 o 
  -2   5   4    24586.61    22927.25    292.23 o 
  -1   5   4     2097.83     1931.17     30.31 o 
   0   5   4     7460.50     7184.33     88.66 o 
   1   5   4    15012.87    14847.58    177.87 o 
   2   5   4        1.59        3.76     10.70 o 
   3   5   4       24.43       20.49      7.09 o 
   4   5   4     3363.81     3398.52     46.46 o 
   5   5   4    37475.17    37276.28    389.57 o 
   6   5   4    42343.32    42416.00    443.80 o 
   7   5   4     2696.17     2832.30     45.79 o 
   8   5   4     7594.47     7738.04    143.51 o 
   9   5   4     1733.31     1637.90     57.22 o 
  10   5   4      271.79      263.17     26.54 o 
  11   5   4     2505.22     2546.09     70.56 o 
  12   5   4     1026.25     1082.17     48.05 o 
  13   5   4     6098.62     6301.11    176.35 o 
  -9   6   4     1888.71     2005.41     64.02 o 
  -8   6   4     7037.78     7200.07    132.49 o 
  -7   6   4       85.97       88.78     15.70 o 
  -6   6   4       36.16       40.20     12.16 o 
  -5   6   4      529.54      496.62     25.03 o 
  -4   6   4     3838.49     3913.52     68.90 o 
  -3   6   4    22832.88    22303.50    289.24 o 
  -2   6   4      275.74      433.34     25.35 o 
  -1   6   4    42081.91    41086.19    513.39 o 
   0   6   4     1870.52     1895.97     34.93 o 
   1   6   4       16.19       34.13      4.87 o 
   2   6   4     3116.72     3067.36     47.76 o 
   3   6   4     1940.82     1961.51     34.07 o 
   4   6   4    19468.69    18844.36    220.32 o 
   5   6   4     8123.23     8399.33    109.70 o 
   6   6   4    21763.99    21544.30    231.26 o 
   7   6   4    11848.09    11717.67    133.24 o 
   8   6   4      286.30      292.21     13.90 o 
   9   6   4     1024.81     1091.90     39.28 o 
  10   6   4      346.11      378.26     30.50 o 
  11   6   4     4278.19     4264.00    120.69 o 
  12   6   4     5424.73     5483.02    141.92 o 
  13   6   4      176.46      256.42     37.79 o 
  -9   7   4     1308.74     1242.22     50.51 o 
  -8   7   4     1764.53     1668.08     83.18 o 
  -7   7   4      514.61      525.73     42.24 o 
  -6   7   4      186.69      139.28     16.65 o 
  -5   7   4     7790.10     8037.85    137.69 o 
  -4   7   4     4784.23     4926.74     90.91 o 
  -3   7   4    11379.83    11552.68    176.47 o 
  -2   7   4    19479.50    19212.28    250.82 o 
  -1   7   4       47.14       82.88      8.14 o 
   0   7   4     1948.62     1852.58     34.65 o 
   1   7   4     1191.88     1192.30     22.91 o 
   2   7   4    14047.23    14177.60    185.67 o 
   3   7   4    43992.45    43987.27    471.32 o 
   4   7   4        2.65        0.00      4.72 o 
   5   7   4    14376.10    13950.44    159.52 o 
   6   7   4      746.14      691.23     16.38 o 
   7   7   4       76.41      100.45      8.49 o 
   8   7   4     1785.47     1941.63     36.98 o 
   9   7   4      107.72      106.76     15.81 o 
  10   7   4     5677.40     5569.00    170.74 o 
  11   7   4     2196.75     2112.74     73.39 o 
  12   7   4     2914.82     2924.92     80.95 o 
  13   7   4     3091.70     2954.00    106.63 o 
  -9   8   4      812.13      864.87     45.85 o 
  -8   8   4        1.02        0.00     17.09 o 
  -7   8   4      713.47      689.85     40.39 o 
  -6   8   4     4763.78     4791.74     96.02 o 
  -5   8   4        3.50       18.80     12.19 o 
  -4   8   4    13635.98    13448.03    212.01 o 
  -3   8   4     5859.30     5815.96     89.98 o 
  -2   8   4     1316.56     1354.15     55.44 o 
  -1   8   4     1205.99     1107.14     26.89 o 
   0   8   4     1402.27     1583.39     36.00 o 
   1   8   4    21922.20    21818.96    257.44 o 
   2   8   4    18746.67    19276.60    317.53 o 
   3   8   4    18044.56    18361.61    267.48 o 
   4   8   4    13294.22    12851.22    164.43 o 
   5   8   4       70.38       71.74      6.97 o 
   6   8   4     3897.09     4185.79     84.61 o 
   7   8   4      380.19      376.50     20.78 o 
   8   8   4     5396.99     5616.39     81.79 o 
   9   8   4     9957.45    10074.28    192.54 o 
  10   8   4        1.10        0.00     23.30 o 
  11   8   4     3992.80     4417.38    118.70 o 
  12   8   4     1332.82     1274.17     64.69 o 
  13   8   4      213.52      189.07     33.99 o 
  -8   9   4      889.24      897.47     43.98 o 
  -7   9   4     3110.49     3139.05     83.76 o 
  -6   9   4     2985.27     3146.31     73.46 o 
  -5   9   4    13212.29    12899.38    209.66 o 
  -4   9   4        5.00       25.59     12.17 o 
  -3   9   4     1424.80     1324.23     35.64 o 
  -2   9   4      134.14      137.86     12.96 o 
  -1   9   4     2184.06     2226.71     46.11 o 
   0   9   4    12898.40    12075.96    254.50 o 
   1   9   4     1998.76     2084.02     38.31 o 
   2   9   4    37187.72    36510.70    489.48 o 
   3   9   4     8314.64     8192.26    122.42 o 
   4   9   4     3410.74     3389.24     47.45 o 
   5   9   4      164.73      144.10      9.95 o 
   6   9   4       36.59       29.21      6.62 o 
   7   9   4     5118.31     4789.82     78.33 o 
   8   9   4     5735.37     5656.23     83.14 o 
   9   9   4     2438.22     2448.34     57.64 o 
  10   9   4    15831.90    15872.52    324.35 o 
  11   9   4       35.34       19.66     17.51 o 
  12   9   4      807.63      707.30     68.96 o 
  13   9   4      171.40      117.27     31.92 o 
  -7  10   4     4836.70     4950.85    115.81 o 
  -6  10   4     6023.64     6039.28    131.83 o 
  -5  10   4       11.58       13.85     13.45 o 
  -4  10   4     7395.14     7218.43    129.29 o 
  -3  10   4     1296.38     1248.76     67.20 o 
  -2  10   4     4983.79     4891.38     85.43 o 
  -1  10   4     7303.54     7009.05    112.18 o 
   0  10   4     3897.32     3748.52     61.40 o 
   1  10   4    38959.39    37331.58    548.57 o 
   2  10   4      207.77      215.12     13.68 o 
   3  10   4    11168.15    11197.26    145.13 o 
   4  10   4      272.97      253.47     12.41 o 
   5  10   4      922.92      931.95     23.48 o 
   6  10   4    11551.12    11852.81    154.18 o 
   7  10   4       19.89       44.29      8.65 o 
   8  10   4    18123.29    18161.97    266.52 o 
   9  10   4     6324.08     6244.59    108.41 o 
  10  10   4     5159.54     5203.52    110.30 o 
  11  10   4     1634.02     1605.31     64.29 o 
  12  10   4      122.84       88.71     23.60 o 
  13  10   4     2275.96     2122.57     88.40 o 
  -7  11   4     1660.42     1594.06    103.06 o 
  -6  11   4     3197.77     3240.90     86.96 o 
  -5  11   4     2878.65     2835.48     77.38 o 
  -4  11   4      329.32      315.59     23.13 o 
  -3  11   4     1318.27     1289.47     40.80 o 
  -2  11   4     2904.02     2836.92     59.77 o 
  -1  11   4     9613.76     9274.71    144.38 o 
   0  11   4     7912.17     7495.50    108.03 o 
   1  11   4      458.71      452.71     26.59 o 
   2  11   4     5286.11     5082.21    100.18 o 
   3  11   4       36.03       39.48      8.44 o 
   4  11   4     7133.76     7136.46    119.33 o 
   5  11   4    12904.88    13079.35    176.98 o 
   6  11   4     4656.15     4760.24     80.32 o 
   7  11   4    15366.38    15195.60    288.73 o 
   8  11   4      639.07      666.08     26.93 o 
   9  11   4     3200.68     3311.84     78.35 o 
  10  11   4      129.47      114.06     18.48 o 
  11  11   4      172.12      209.53     31.39 o 
  12  11   4     3604.81     3772.17    111.30 o 
  13  11   4      204.10      186.01     43.97 o 
  -6  12   4      498.90      471.92     34.48 o 
  -5  12   4       36.45        5.26     15.76 o 
  -4  12   4     1168.13      996.27     74.89 o 
  -3  12   4      315.78      248.85     21.30 o 
  -2  12   4    16405.29    16413.63    257.78 o 
  -1  12   4     2118.44     2159.78     57.23 o 
   0  12   4     6180.55     6090.73     98.26 o 
   1  12   4    13599.76    13364.05    210.32 o 
   2  12   4      238.45      228.77     16.77 o 
   3  12   4      988.17     1044.23     51.19 o 
   4  12   4     3150.64     3118.07     64.63 o 
   5  12   4     4915.89     4739.71     84.90 o 
   6  12   4    17829.48    18014.55    372.50 o 
   7  12   4      841.12      835.51     30.04 o 
   8  12   4     1447.13     1486.85     47.69 o 
   9  12   4      181.66      199.43     34.34 o 
  10  12   4      511.38      494.68     33.96 o 
  11  12   4      854.96      949.90     71.60 o 
  12  12   4     1152.03     1180.63     58.57 o 
  13  12   4     4747.91     5079.75    173.06 o 
  -5  13   4      390.07      403.07     37.31 o 
  -4  13   4     2965.93     2975.60     81.48 o 
  -3  13   4     5152.43     5206.89    117.14 o 
  -2  13   4       19.38       59.02     14.76 o 
  -1  13   4    19946.54    19176.52    265.34 o 
   0  13   4     1912.74     1896.86     44.80 o 
   1  13   4      400.57      380.97     22.41 o 
   2  13   4     6611.31     6479.22    115.10 o 
   3  13   4      693.21      720.77     29.01 o 
   4  13   4    10999.06    11120.25    179.43 o 
   5  13   4      625.84      596.44     26.16 o 
   6  13   4     3700.62     3529.02     63.37 o 
   7  13   4     2155.77     2058.45     63.65 o 
   8  13   4      258.79      281.37     23.17 o 
   9  13   4      985.63      940.48     40.23 o 
  10  13   4      359.23      398.06     34.53 o 
  11  13   4     5577.27     5858.01    153.19 o 
  12  13   4     5652.73     5793.36    151.97 o 
  -4  14   4     2714.56     2919.75     98.22 o 
  -3  14   4     2816.39     2936.36     80.97 o 
  -2  14   4     4802.39     4608.21     93.83 o 
  -1  14   4      122.50       89.51     15.12 o 
   0  14   4     2717.66     2727.15     65.05 o 
   1  14   4     2139.84     2219.58     93.13 o 
   2  14   4     5079.97     5027.32    125.21 o 
   3  14   4    18369.64    18452.55    284.47 o 
   4  14   4      702.77      671.44     28.94 o 
   5  14   4     7099.39     6924.73    123.07 o 
   6  14   4        6.24       10.48     11.17 o 
   7  14   4       52.25       37.38     11.76 o 
   8  14   4     3323.15     3391.15     84.53 o 
   9  14   4      637.42      727.08     36.78 o 
  10  14   4     5617.32     5616.58    150.46 o 
  11  14   4     1418.17     1426.66     88.57 o 
  12  14   4     2525.61     2876.75     96.19 o 
  -4  15   4     4017.72     4123.82    125.93 o 
  -3  15   4     2075.92     2166.01     82.41 o 
  -2  15   4      592.55      581.02     41.33 o 
  -1  15   4      920.56      852.04     35.69 o 
   0  15   4      442.00      421.07     29.21 o 
   1  15   4    11780.68    11895.51    197.63 o 
   2  15   4     3413.86     3371.12     82.80 o 
   3  15   4     3188.04     3140.23     75.63 o 
   4  15   4     1726.91     1781.82     62.91 o 
   5  15   4      135.56      103.06     17.86 o 
   6  15   4      906.54      834.30     38.66 o 
   7  15   4      358.55      379.60     22.59 o 
   8  15   4     3565.18     3548.73    103.87 o 
   9  15   4     4361.87     4534.99    107.49 o 
  10  15   4       74.57      100.93     32.97 o 
  11  15   4     2815.89     2847.40    128.94 o 
  -2  16   4      122.54      139.85     25.86 o 
  -1  16   4      583.61      612.38     51.47 o 
   0  16   4     6030.81     6048.06    213.43 o 
   1  16   4      100.56      105.76     23.85 o 
   2  16   4     8030.82     8053.04    197.34 o 
   3  16   4     1696.14     1717.11     67.77 o 
   4  16   4      210.39      208.40     26.57 o 
   5  16   4      348.31      284.36     34.21 o 
   6  16   4      284.07      276.71     25.86 o 
   7  16   4     3513.39     3649.56    109.86 o 
   8  16   4     2129.60     2313.99     65.72 o 
   9  16   4     2553.94     2671.50     92.31 o 
  10  16   4     2298.63     2493.88    118.69 o 
  11  16   4        0.02        0.00     24.94 o 
  -1  17   4     3341.22     3361.11    109.97 o 
   0  17   4     1354.30     1361.80     64.15 o 
   1  17   4     4185.28     4357.37    127.95 o 
   2  17   4        3.96       28.63     19.67 o 
   3  17   4      365.83      337.87     53.58 o 
   4  17   4      299.11      314.98     32.72 o 
   5  17   4     1120.15     1069.86    131.42 o 
   6  17   4     4622.33     4686.18    236.63 o 
   7  17   4      237.24      246.56     31.06 o 
   8  17   4     4741.82     4885.72    138.20 o 
   9  17   4     2127.52     2180.05     66.12 o 
  10  17   4        9.20        4.86     25.58 o 
   1  18   4      105.60      120.08     27.42 o 
   2  18   4        8.68       16.00     29.17 o 
   3  18   4       25.51       30.41     21.52 o 
   4  18   4     3087.39     2962.22     99.71 o 
   5  18   4     3417.56     3465.61    110.56 o 
   6  18   4      795.73      835.49     51.71 o 
   7  18   4     5503.91     5693.06    156.79 o 
   8  18   4      233.94      217.01     32.02 o 
   3  19   4     3769.67     3782.15    120.98 o 
   4  19   4     1041.16     1138.15     61.19 o 
   5  19   4     6386.58     6427.24    174.29 o 
   6  19   4     3254.76     3331.43    110.92 o 
  -4 -18   5       63.23       54.80     37.04 o 
  -3 -18   5     4612.34     5059.19    146.70 o 
  -2 -18   5      412.57      495.80     42.92 o 
  -6 -17   5     1885.26     1932.98     77.58 o 
  -5 -17   5     1391.23     1461.37    115.20 o 
  -4 -17   5     5011.89     5018.29    142.91 o 
  -3 -17   5        9.91        0.00     15.32 o 
  -2 -17   5       17.90       18.83     19.36 o 
  -1 -17   5      566.39      493.78     41.20 o 
   0 -17   5     1335.55     1403.20     66.86 o 
   1 -17   5     6077.63     6062.15    211.74 o 
  -8 -16   5     3576.70     3759.81    117.85 o 
  -7 -16   5      162.68      183.43     29.13 o 
  -6 -16   5     4085.73     4382.35    127.97 o 
  -5 -16   5     1372.81     1414.31     92.26 o 
  -4 -16   5      359.64      384.19     46.13 o 
  -3 -16   5        6.56        0.00     16.91 o 
  -2 -16   5       13.80       25.99     31.97 o 
  -1 -16   5     5126.31     5023.82    140.68 o 
   0 -16   5     2765.05     2805.14     96.03 o 
   1 -16   5     1820.26     1845.31     75.90 o 
   2 -16   5     4569.80     4649.74    136.60 o 
   3 -16   5       84.81      101.70     51.26 o 
  -9 -15   5     3318.57     3306.19    107.34 o 
  -8 -15   5      525.69      531.36     40.70 o 
  -7 -15   5     7536.96     7505.07    260.41 o 
  -6 -15   5      239.87      268.63     23.75 o 
  -5 -15   5       20.00        4.66     12.68 o 
  -4 -15   5       33.76        0.41     25.49 o 
  -3 -15   5       54.16      103.70     29.54 o 
  -2 -15   5     9982.80     9784.89    195.17 o 
  -1 -15   5     2050.63     1998.87     64.62 o 
   0 -15   5     8077.61     7985.85    166.38 o 
   1 -15   5     2210.57     2221.52     79.59 o 
   2 -15   5      530.92      476.61     58.81 o 
   3 -15   5        0.81        0.00     27.11 o 
   4 -15   5       70.97       49.52     34.93 o 
  -9 -14   5     3038.97     3060.26    101.17 o 
  -8 -14   5     6961.64     7114.78    190.24 o 
  -7 -14   5      808.23      797.75     47.82 o 
  -6 -14   5     1081.90     1120.06     53.75 o 
  -5 -14   5      529.54      519.50     25.80 o 
  -4 -14   5     1472.06     1410.42     41.88 o 
  -3 -14   5     6214.31     6246.00    111.39 o 
  -2 -14   5      712.34      738.75     30.29 o 
  -1 -14   5     6501.97     6821.79    119.93 o 
   0 -14   5      636.16      594.48     33.73 o 
   1 -14   5     1585.19     1598.37     55.47 o 
   2 -14   5      643.11      676.77     50.13 o 
   3 -14   5      169.35      156.10     23.81 o 
   4 -14   5    11762.00    11362.90    267.57 o 
   5 -14   5     1108.48     1130.63     62.08 o 
 -10 -13   5     8148.83     8573.06    211.27 o 
  -9 -13   5     1627.60     1615.46     68.28 o 
  -8 -13   5      603.94      738.56     80.64 o 
  -7 -13   5     3511.66     3574.04     88.36 o 
  -6 -13   5     1081.32     1035.08     37.86 o 
  -5 -13   5     3321.71     3315.78     73.06 o 
  -4 -13   5      611.61      580.95     23.65 o 
  -3 -13   5     5527.82     5514.59    102.38 o 
  -2 -13   5     8426.03     8518.30    127.11 o 
  -1 -13   5     1048.50     1023.77     31.19 o 
   0 -13   5     2000.29     1897.64     47.94 o 
   1 -13   5      265.67      202.43     21.93 o 
   2 -13   5     6129.38     6101.79    132.05 o 
   3 -13   5    10762.99    10904.07    211.73 o 
   4 -13   5      893.42      924.04     41.45 o 
   5 -13   5     6450.80     6500.91    137.80 o 
   6 -13   5      254.01      222.95     26.84 o 
 -10 -12   5        7.23       10.53     19.94 o 
  -9 -12   5     1215.89     1282.67     49.88 o 
  -8 -12   5      165.82      173.98     21.87 o 
  -7 -12   5        8.34        6.01     11.68 o 
  -6 -12   5     1443.25     1517.73     46.34 o 
  -5 -12   5       57.13       73.32     13.66 o 
  -4 -12   5     6841.03     6873.73    105.36 o 
  -3 -12   5     3726.37     3637.26     74.25 o 
  -2 -12   5     3130.98     3064.43     57.09 o 
  -1 -12   5     2624.48     2541.34     50.53 o 
   0 -12   5       58.12       62.14     11.09 o 
   1 -12   5     3549.83     3448.60     69.78 o 
   2 -12   5     3178.37     2991.81     77.24 o 
   3 -12   5     9256.56     9263.09    154.87 o 
   4 -12   5     4010.10     3795.34     79.98 o 
   5 -12   5      104.10      128.26     27.37 o 
   6 -12   5     1588.05     1536.80     64.14 o 
   7 -12   5        3.37        5.54     20.53 o 
 -11 -11   5     1097.58     1102.04     56.73 o 
 -10 -11   5     1345.43     1418.13     53.36 o 
  -9 -11   5        0.86        9.70     14.29 o 
  -8 -11   5      890.29      907.28     52.79 o 
  -7 -11   5     2613.43     2707.85     63.40 o 
  -6 -11   5     1015.59     1087.48     43.69 o 
  -5 -11   5    22044.97    21713.16    327.06 o 
  -4 -11   5     3227.88     3327.09     68.80 o 
  -3 -11   5     4952.38     5204.76    106.18 o 
  -2 -11   5      699.45      717.38     23.47 o 
  -1 -11   5      245.83      282.23     15.33 o 
   0 -11   5     7657.14     7476.47    111.44 o 
   1 -11   5        2.30       11.91      7.84 o 
   2 -11   5    11581.90    11340.58    144.64 o 
   3 -11   5     2370.63     2421.40     76.79 o 
   4 -11   5     2878.94     2923.53     69.42 o 
   5 -11   5      516.74      480.05     43.90 o 
   6 -11   5        0.70        0.00     13.79 o 
   7 -11   5     3584.70     3566.59    108.53 o 
   8 -11   5     1304.12     1201.34     86.98 o 
 -11 -10   5     1157.53     1101.60     72.87 o 
 -10 -10   5       10.60        1.26     19.36 o 
  -9 -10   5     1068.62     1097.84     44.60 o 
  -8 -10   5      588.21      588.81     31.88 o 
  -7 -10   5    13364.65    12962.99    437.29 o 
  -6 -10   5     3074.78     3150.41     62.88 o 
  -5 -10   5     8981.67     9098.02    140.25 o 
  -4 -10   5     9544.36     9265.20    142.00 o 
  -3 -10   5        0.59        0.00      6.88 o 
  -2 -10   5       16.10       22.61      6.90 o 
  -1 -10   5     6296.74     6173.79     92.60 o 
   0 -10   5     5921.23     6025.86    105.41 o 
   1 -10   5    14696.05    14273.96    173.78 o 
   2 -10   5       85.75      110.96     10.33 o 
   3 -10   5    11412.53    11618.76    147.10 o 
   4 -10   5       20.35       28.76     11.61 o 
   5 -10   5     1968.48     2024.24     58.61 o 
   6 -10   5     3035.32     3088.89     79.04 o 
   7 -10   5        2.47       46.56     19.39 o 
   8 -10   5     7330.31     7907.54    192.35 o 
 -11  -9   5       13.40       15.05     16.65 o 
 -10  -9   5     1112.55     1079.61     45.04 o 
  -9  -9   5     2497.58     2507.77     69.41 o 
  -8  -9   5    10612.16    10782.15    199.86 o 
  -7  -9   5      369.40      385.54     28.90 o 
  -6  -9   5    10403.37    10276.61    155.43 o 
  -5  -9   5    11870.07    11822.97    173.95 o 
  -4  -9   5      403.38      392.78     18.01 o 
  -3  -9   5      554.64      555.88     20.45 o 
  -2  -9   5      986.34      935.27     23.46 o 
  -1  -9   5    21876.36    21565.69    221.86 o 
   0  -9   5    14854.88    14618.14    168.01 o 
   1  -9   5     3531.18     3372.00     49.74 o 
   2  -9   5    13934.27    13621.51    158.77 o 
   3  -9   5        1.46        0.00      6.52 o 
   4  -9   5     1090.55     1063.35     29.57 o 
   5  -9   5     4338.54     4310.71    124.50 o 
   6  -9   5     2783.28     2775.95     72.52 o 
   7  -9   5    11076.96    10953.66    241.36 o 
   8  -9   5      292.11      318.07     33.28 o 
   9  -9   5     1440.74     1425.81     93.85 o 
 -11  -8   5      114.20       95.39     19.28 o 
 -10  -8   5     2712.10     2740.26     66.36 o 
  -9  -8   5     6887.49     6931.42    125.11 o 
  -8  -8   5     1222.72     1246.25     39.05 o 
  -7  -8   5    10884.31    11257.32    179.29 o 
  -6  -8   5      450.47      467.08     22.38 o 
  -5  -8   5      399.55      397.62     15.24 o 
  -4  -8   5      191.20      192.09     14.02 o 
  -3  -8   5      470.33      449.76     19.87 o 
  -2  -8   5    22131.96    21153.95    290.43 o 
  -1  -8   5      446.99      432.28     12.67 o 
   0  -8   5    28733.74    27699.89    302.96 o 
   1  -8   5     6184.67     6178.19     78.09 o 
   2  -8   5       65.96       50.77      7.13 o 
   3  -8   5       27.85       19.34      6.23 o 
   4  -8   5      194.30      200.67     12.10 o 
   5  -8   5    20612.74    20682.49    267.61 o 
   6  -8   5    11729.85    11765.36    210.54 o 
   7  -8   5     1600.18     1588.89     86.66 o 
   8  -8   5     1838.73     1879.35     71.18 o 
   9  -8   5        4.86        0.00     18.60 o 
  10  -8   5      797.75      840.95     74.83 o 
 -11  -7   5     5732.03     5597.94    100.55 o 
 -10  -7   5      699.81      731.10     29.91 o 
  -9  -7   5     6422.75     6523.15    123.84 o 
  -8  -7   5     6414.29     6587.67    105.58 o 
  -7  -7   5       61.28       60.01     10.61 o 
  -6  -7   5      380.99      380.55     18.70 o 
  -5  -7   5      608.04      633.85     19.62 o 
  -4  -7   5    10238.87    10167.43    134.87 o 
  -3  -7   5    14008.32    13808.61    183.29 o 
  -2  -7   5     5619.87     5835.22    110.71 o 
  -1  -7   5    58123.13    57345.80    758.82 o 
   0  -7   5     1363.26     1384.35     24.03 o 
   1  -7   5      299.20      299.83     10.28 o 
   2  -7   5     1901.19     1892.39     29.72 o 
   3  -7   5     5387.38     5440.73     76.43 o 
   4  -7   5    15289.80    14701.97    170.20 o 
   5  -7   5      172.41      185.95     14.48 o 
   6  -7   5     7839.64     7901.60    137.41 o 
   7  -7   5      897.66      914.71     65.63 o 
   8  -7   5      513.15      404.93     33.99 o 
   9  -7   5      992.87      991.71     52.53 o 
  10  -7   5      128.13      157.47     41.85 o 
 -11  -6   5      124.35      121.76     18.08 o 
 -10  -6   5     5349.12     5410.75     95.53 o 
  -9  -6   5     1861.81     1836.99     44.93 o 
  -8  -6   5      861.41      816.30     27.54 o 
  -7  -6   5      339.14      310.43     16.69 o 
  -6  -6   5      354.25      404.68     16.16 o 
  -5  -6   5    24137.41    24654.27    291.48 o 
  -4  -6   5     6885.09     6890.69     84.62 o 
  -3  -6   5    18287.54    18268.54    236.67 o 
  -2  -6   5    26515.43    26884.55    341.41 o 
  -1  -6   5     2005.81     2005.17     36.01 o 
   0  -6   5       96.74      119.19      6.95 o 
   1  -6   5     3425.25     3491.92     45.59 o 
   2  -6   5    19402.14    19179.27    181.10 o 
   3  -6   5    18554.27    17988.31    188.00 o 
   4  -6   5     2500.69     2486.51     36.59 o 
   5  -6   5     5523.35     5446.82     73.43 o 
   6  -6   5       80.16       79.80      9.54 o 
   7  -6   5      435.23      441.47     29.14 o 
   8  -6   5      723.37      718.56     43.82 o 
   9  -6   5      571.84      627.50     35.50 o 
  10  -6   5     4293.32     4486.10    126.50 o 
  11  -6   5      761.99      770.14     74.09 o 
 -11  -5   5     4426.76     4383.48     84.22 o 
 -10  -5   5       28.24        8.56     11.20 o 
  -9  -5   5     1146.57     1049.16     32.98 o 
  -8  -5   5       77.07       50.54     11.13 o 
  -7  -5   5      473.69      474.43     19.76 o 
  -6  -5   5    12735.73    12487.11    173.45 o 
  -5  -5   5        8.32       20.23      7.34 o 
  -4  -5   5    41639.48    41066.51    473.06 o 
  -3  -5   5     7858.50     7856.97     96.72 o 
  -2  -5   5     6022.80     6107.22     78.09 o 
  -1  -5   5     1414.40     1609.09     31.57 o 
   0  -5   5       79.58       91.00      7.02 o 
   1  -5   5    52770.27    50892.70    527.22 o 
   2  -5   5    13146.35    13252.83    129.01 o 
   3  -5   5    18915.75    18710.87    244.65 o 
   4  -5   5     7891.61     7927.59     82.51 o 
   5  -5   5      592.45      605.23     16.58 o 
   6  -5   5      211.03      241.60     11.51 o 
   7  -5   5      202.73      148.67     14.07 o 
   8  -5   5     2310.71     2424.55     66.51 o 
   9  -5   5     9371.13     9504.38    183.43 o 
  10  -5   5      128.64      140.63     22.68 o 
  11  -5   5     3393.64     3483.63    119.41 o 
 -11  -4   5     2262.21     2143.08     53.33 o 
 -10  -4   5     1778.05     1690.62     41.84 o 
  -9  -4   5      215.93      210.39     16.37 o 
  -8  -4   5     5000.17     4905.63     83.26 o 
  -7  -4   5     3433.88     3434.00     61.77 o 
  -6  -4   5     3952.88     3918.57     75.04 o 
  -5  -4   5    26590.61    26617.87    311.89 o 
  -4  -4   5     1841.13     2197.72     34.99 o 
  -3  -4   5     2279.36     2207.12     33.60 o 
  -2  -4   5      356.29      416.22     10.32 o 
  -1  -4   5      539.32      491.60     11.63 o 
   0  -4   5     7415.08     7120.22     96.04 o 
   1  -4   5       50.80       69.19      8.30 o 
   2  -4   5    42414.91    40741.82    399.94 o 
   3  -4   5    10888.16    10842.27    113.31 o 
   4  -4   5     3913.48     3738.57     43.21 o 
   5  -4   5      295.42      314.33     11.61 o 
   6  -4   5       93.94      122.30      8.24 o 
   7  -4   5    12152.36    12659.35    150.36 o 
   8  -4   5     4099.84     4169.83     93.95 o 
   9  -4   5     5490.75     5782.24    132.66 o 
  10  -4   5     3224.55     3307.75     86.62 o 
  11  -4   5       23.16        0.00     21.51 o 
 -11  -3   5      341.22      368.02     25.55 o 
 -10  -3   5      193.36      147.42     15.69 o 
  -9  -3   5     2821.64     2806.76     54.00 o 
  -8  -3   5       22.12       34.79     10.44 o 
  -7  -3   5     9986.75     9895.03    143.42 o 
  -6  -3   5    10617.92    10551.75    148.58 o 
  -5  -3   5     4995.50     5143.79     69.32 o 
  -4  -3   5     8507.57     8616.21     90.98 o 
  -3  -3   5       61.60       62.70      4.41 o 
  -2  -3   5      336.41      240.34     11.31 o 
  -1  -3   5     3046.52     2769.07     34.85 o 
   0  -3   5     3894.09     3736.99     48.16 o 
   1  -3   5     7363.46     7003.53     82.54 o 
   2  -3   5      441.20      478.26      9.54 o 
   3  -3   5    12634.58    13292.74    141.95 o 
   4  -3   5       85.56      108.28      5.44 o 
   5  -3   5     2825.50     2958.12     36.43 o 
   6  -3   5    14167.11    14569.83    143.79 o 
   7  -3   5       29.81       42.07      7.16 o 
   8  -3   5     9376.39     9398.70    174.40 o 
   9  -3   5     1442.44     1468.00     49.90 o 
  10  -3   5     1003.04      856.25     44.42 o 
  11  -3   5      142.57      144.85     22.81 o 
  12  -3   5       21.26        0.00     22.70 o 
 -11  -2   5      258.65      204.63     21.22 o 
 -10  -2   5      692.41      734.56     29.58 o 
  -9  -2   5     3120.87     3111.15     62.80 o 
  -8  -2   5    10621.75    10733.13    183.40 o 
  -7  -2   5      857.96      824.97     25.08 o 
  -6  -2   5     3091.86     2994.13     50.03 o 
  -5  -2   5     6269.83     6738.78     78.86 o 
  -4  -2   5     1289.08     1472.46     21.67 o 
  -3  -2   5    14684.20    14947.38    198.88 o 
  -2  -2   5     8973.87     9654.82    127.23 o 
  -1  -2   5    48575.23    48011.76    637.56 o 
   0  -2   5     4351.77     4333.95     59.84 o 
   1  -2   5      906.12     1050.60     16.56 o 
   2  -2   5    12847.28    12911.80    148.10 o 
   3  -2   5     1346.97     1466.25     21.47 o 
   4  -2   5      742.66      617.67     13.95 o 
   5  -2   5     6178.63     6013.95     60.46 o 
   6  -2   5     1349.46     1209.85     24.64 o 
   7  -2   5     7234.69     7342.19     89.00 o 
   8  -2   5        0.36        0.00      8.35 o 
   9  -2   5      792.47      857.01     49.80 o 
  10  -2   5      482.26      488.44     31.20 o 
  11  -2   5      880.51      889.80     42.26 o 
  12  -2   5     3987.11     3857.99    283.40 o 
 -11  -1   5        4.60        0.00     17.57 o 
 -10  -1   5     2207.97     2264.75     53.74 o 
  -9  -1   5     5106.26     5106.63     98.72 o 
  -8  -1   5      666.07      638.01     25.25 o 
  -7  -1   5     2700.28     2635.77     51.74 o 
  -6  -1   5      542.89      572.77     19.97 o 
  -5  -1   5     2277.02     2328.51     36.95 o 
  -4  -1   5     1381.99     1251.99     19.83 o 
  -3  -1   5     3369.42     3526.71     58.79 o 
  -2  -1   5    38674.98    37158.52    466.80 o 
  -1  -1   5    16518.61    17475.80    222.58 o 
   0  -1   5    63409.04    61341.90    771.70 o 
   1  -1   5     6824.31     7349.80     95.84 o 
   2  -1   5     2132.86     2254.26     27.73 o 
   3  -1   5     4083.43     3940.35     53.13 o 
   4  -1   5     1365.63     1545.41     22.42 o 
   5  -1   5    48399.33    47854.05    522.12 o 
   6  -1   5     7141.88     6978.66     81.71 o 
   7  -1   5     2711.16     2815.21     38.81 o 
   8  -1   5       47.44       59.57      9.09 o 
   9  -1   5       98.43       82.01     16.39 o 
  10  -1   5     3912.91     3824.25     91.16 o 
  11  -1   5     1978.26     2084.10     64.82 o 
  12  -1   5      511.98      545.06     46.27 o 
 -11   0   5     3074.23     3251.09     75.57 o 
 -10   0   5      882.40      949.27     36.78 o 
  -9   0   5     2743.56     2767.60     58.96 o 
  -8   0   5     2690.57     2585.25     53.86 o 
  -7   0   5        1.94        0.00      7.66 o 
  -6   0   5     1512.85     1507.28     33.95 o 
  -5   0   5     3186.52     3163.35     46.89 o 
  -4   0   5    20127.58    20479.49    284.36 o 
  -3   0   5    29097.88    29002.74    341.02 o 
  -2   0   5      137.71      122.44      8.93 o 
  -1   0   5     6446.63     6558.48    102.81 o 
   0   0   5      991.85     1208.65     28.42 o 
   1   0   5    56582.05    54259.31   1066.66 o 
   2   0   5    73734.70    70645.13    985.18 o 
   3   0   5     6336.00     6453.89     91.56 o 
   4   0   5    40097.01    39254.42    468.30 o 
   5   0   5     2334.91     2477.53     36.37 o 
   6   0   5     4604.78     4958.13     60.83 o 
   7   0   5     7467.66     8112.25     91.01 o 
   8   0   5      326.85      305.04     13.95 o 
   9   0   5     9262.99     9468.64    175.97 o 
  10   0   5      573.68      546.05     34.52 o 
  11   0   5     6429.42     6187.47    131.79 o 
  12   0   5     2746.43     2906.83     81.53 o 
  13   0   5      232.84      359.12     55.59 o 
 -11   1   5        9.15       31.56     19.62 o 
 -10   1   5     3014.92     3085.48     71.25 o 
  -9   1   5      624.13      645.32     27.50 o 
  -8   1   5      934.57      891.65     29.71 o 
  -7   1   5       11.02        4.58      8.72 o 
  -6   1   5      721.91      735.21     25.30 o 
  -5   1   5    23513.41    23303.97    339.80 o 
  -4   1   5     2733.61     2671.57     50.16 o 
  -3   1   5     4609.36     4555.02     66.47 o 
  -2   1   5     2548.06     2410.48     56.41 o 
  -1   1   5      594.37      640.30     20.30 o 
   0   1   5     3526.81     4014.60     76.10 o 
   1   1   5     3038.82     3197.91     61.30 o 
   2   1   5      165.09      182.97      6.22 o 
   3   1   5    10532.35    12199.09    200.42 o 
   4   1   5     3271.95     3449.31     49.09 o 
   5   1   5    30685.06    31553.56    331.83 o 
   6   1   5      419.79      492.41     12.21 o 
   7   1   5     3082.48     3168.90     41.39 o 
   8   1   5     3973.71     4158.20     60.82 o 
   9   1   5     1570.48     1604.42     41.67 o 
  10   1   5    11143.67    11065.19    203.23 o 
  11   1   5      802.83      770.46     50.62 o 
  12   1   5     1701.30     1654.76     58.25 o 
  13   1   5       44.18       36.00     29.28 o 
 -10   2   5       81.30       77.01     19.88 o 
  -9   2   5      786.86      756.42     29.54 o 
  -8   2   5        3.82        0.75     12.89 o 
  -7   2   5     4435.72     4471.90     85.52 o 
  -6   2   5    22122.84    21897.21    325.54 o 
  -5   2   5       20.72       39.24      8.69 o 
  -4   2   5    25034.68    25931.63    273.87 o 
  -3   2   5      492.67      490.25     13.85 o 
  -2   2   5     1624.75     1896.14     42.59 o 
  -1   2   5    12445.26    12903.93    168.21 o 
   0   2   5     1973.35     2196.01     46.60 o 
   1   2   5    23903.45    23502.83    538.84 o 
   2   2   5     3876.86     4134.43     57.56 o 
   3   2   5     4179.58     3986.72     44.31 o 
   4   2   5     5557.81     5676.51     64.44 o 
   5   2   5        8.66        0.00      3.86 o 
   6   2   5     4127.61     4207.34     55.92 o 
   7   2   5       67.39       99.20      6.95 o 
   8   2   5     5735.07     6100.32     87.45 o 
   9   2   5     6229.67     6342.63    125.49 o 
  10   2   5      611.58      599.21     42.61 o 
  11   2   5     1042.76     1114.25     45.50 o 
  12   2   5       19.93        0.00     14.89 o 
  13   2   5       13.22       11.47     21.70 o 
 -10   3   5       79.83       58.86     15.84 o 
  -9   3   5        0.44        0.00     15.53 o 
  -8   3   5     9040.67     8919.36    152.85 o 
  -7   3   5     7608.09     7359.47    127.39 o 
  -6   3   5     3987.92     3946.43     75.76 o 
  -5   3   5    17543.18    17091.76    256.97 o 
  -4   3   5      128.34      150.89      7.19 o 
  -3   3   5     1537.54     1760.80     24.50 o 
  -2   3   5     6627.51     7177.96     99.68 o 
  -1   3   5    25692.94    25941.85    330.45 o 
   0   3   5    29855.72    29189.48    370.27 o 
   1   3   5     5628.96     6089.26     90.81 o 
   2   3   5    96516.34    91023.80   1675.39 o 
   3   3   5    20100.27    21305.83    302.64 o 
   4   3   5     1280.80     1336.86     20.93 o 
   5   3   5       84.32       89.06      5.20 o 
   6   3   5     1082.26     1224.20     21.38 o 
   7   3   5    24674.38    24088.67    263.25 o 
   8   3   5     2696.06     2599.13     58.71 o 
   9   3   5     6682.82     6861.48    129.84 o 
  10   3   5     5418.43     5293.59    163.79 o 
  11   3   5       76.76       66.65     16.80 o 
  12   3   5     1766.36     1702.25     58.66 o 
  13   3   5      660.02      664.37     51.32 o 
 -10   4   5      565.58      525.03     32.40 o 
  -9   4   5     7854.51     7532.70    152.55 o 
  -8   4   5        5.23        6.23     12.66 o 
  -7   4   5     8185.06     8309.31    142.10 o 
  -6   4   5      693.86      682.37     26.48 o 
  -5   4   5       10.44        0.00      7.48 o 
  -4   4   5      405.06      427.54     14.51 o 
  -3   4   5      933.27     1006.86     17.64 o 
  -2   4   5    30848.25    31491.99    329.58 o 
  -1   4   5    18232.00    18520.53    239.88 o 
   0   4   5     7631.96     7629.71    103.80 o 
   1   4   5    16235.16    16135.13    208.41 o 
   2   4   5     2110.57     2197.70     27.58 o 
   3   4   5     4099.87     4328.28     50.65 o 
   4   4   5     2436.72     2418.33     36.56 o 
   5   4   5    14623.61    15244.53    237.70 o 
   6   4   5    40398.91    39644.08    607.14 o 
   7   4   5      133.56      145.90     14.99 o 
   8   4   5    22455.82    23143.66    322.26 o 
   9   4   5     4714.21     4891.73    138.96 o 
  10   4   5      233.41      190.00     24.02 o 
  11   4   5     2266.45     2313.65     66.45 o 
  12   4   5       23.38       32.32     18.29 o 
  13   4   5     5755.71     5818.22    131.66 o 
 -10   5   5     2034.16     2154.91     65.75 o 
  -9   5   5     1275.39     1326.92     49.26 o 
  -8   5   5     8340.81     8264.74    145.71 o 
  -7   5   5      246.72      228.15     21.19 o 
  -6   5   5      510.05      519.32     24.20 o 
  -5   5   5     1338.78     1426.77     37.99 o 
  -4   5   5     1232.22     1315.96     34.25 o 
  -3   5   5    22092.21    21786.48    251.35 o 
  -2   5   5      245.55      344.68      9.95 o 
  -1   5   5    20950.83    20440.55    256.20 o 
   0   5   5    14915.62    15318.59    163.24 o 
   1   5   5     6033.10     6330.65     99.17 o 
   2   5   5     9472.41     9929.46    153.14 o 
   3   5   5     1085.20     1108.04     20.02 o 
   4   5   5    14855.02    14324.93    218.50 o 
   5   5   5    24908.37    25434.50    302.90 o 
   6   5   5    16436.48    16587.66    180.36 o 
   7   5   5    26481.73    26888.19    287.06 o 
   8   5   5        0.66        0.00      9.17 o 
   9   5   5      418.07      430.02     21.73 o 
  10   5   5      561.63      532.55     34.66 o 
  11   5   5     3386.16     3369.72     84.11 o 
  12   5   5    10914.04    10873.21    311.46 o 
  13   5   5       60.08       92.43     22.80 o 
  -9   6   5     2922.02     2889.27     77.50 o 
  -8   6   5      211.00      225.44     23.27 o 
  -7   6   5     1297.03     1323.42     41.60 o 
  -6   6   5        0.00        0.00     10.28 o 
  -5   6   5     3370.82     3353.11     73.68 o 
  -4   6   5     9675.83     9621.45    155.00 o 
  -3   6   5     3023.81     3265.51     54.59 o 
  -2   6   5    47432.83    47437.25    531.24 o 
  -1   6   5     1991.34     2066.55     37.02 o 
   0   6   5     2347.86     2302.98     50.65 o 
   1   6   5        1.25        6.26      7.27 o 
   2   6   5     1396.45     1464.84     24.74 o 
   3   6   5    24432.12    23941.87    524.58 o 
   4   6   5     3190.13     3356.19     86.05 o 
   5   6   5    40908.09    40284.47    700.52 o 
   6   6   5    23036.10    23337.29    269.27 o 
   7   6   5      697.14      659.46     17.36 o 
   8   6   5        2.18        0.00      7.59 o 
   9   6   5       98.05       92.01     13.25 o 
  10   6   5     8188.55     7953.83    178.84 o 
  11   6   5     3482.76     3711.54    120.06 o 
  12   6   5     2549.96     2489.54     72.73 o 
  13   6   5     3676.15     3750.70     97.49 o 
  -9   7   5      701.71      711.55     37.71 o 
  -8   7   5      889.20      817.90     38.89 o 
  -7   7   5      265.36      242.53     37.56 o 
  -6   7   5     3996.73     3895.87     95.74 o 
  -5   7   5      732.11      767.82     34.27 o 
  -4   7   5     8839.98     9060.52    149.27 o 
  -3   7   5    11714.06    11601.27    176.53 o 
  -2   7   5     1327.97     1336.70     29.34 o 
  -1   7   5     4411.37     4299.26     66.45 o 
   0   7   5       72.23       85.85      7.82 o 
   1   7   5     8932.99     9109.88    113.17 o 
   2   7   5    23582.29    23761.98    336.85 o 
   3   7   5     3765.72     3861.44     58.93 o 
   4   7   5    37107.77    36829.98    587.94 o 
   5   7   5      317.67      393.05     16.67 o 
   6   7   5     3934.74     4014.53     68.48 o 
   7   7   5      933.61      906.97     21.94 o 
   8   7   5     1902.02     1992.75     41.61 o 
   9   7   5    10828.43    11154.04    180.39 o 
  10   7   5      546.21      518.38     60.98 o 
  11   7   5     4031.15     4026.29    110.69 o 
  12   7   5     1653.20     1677.64     58.16 o 
  13   7   5       23.21        0.00     18.61 o 
  -8   8   5       70.59       54.94     34.31 o 
  -7   8   5     2465.85     2547.81     77.03 o 
  -6   8   5      566.15      587.86     29.12 o 
  -5   8   5    16827.56    16542.14    283.94 o 
  -4   8   5     2127.14     2028.73     49.84 o 
  -3   8   5     3373.59     3378.01     75.08 o 
  -2   8   5      980.31      934.17     25.11 o 
  -1   8   5      196.22      226.82     12.41 o 
   0   8   5     4300.77     4350.89     68.15 o 
   1   8   5     1615.76     1641.56     29.70 o 
   2   8   5    19668.54    19362.38    251.67 o 
   3   8   5    14678.41    14013.97    209.02 o 
   4   8   5      634.15      638.38     20.29 o 
   5   8   5     6556.41     6433.84     95.71 o 
   6   8   5     1073.50     1168.71     25.46 o 
   7   8   5    10185.43    10276.09    133.86 o 
   8   8   5    14844.76    15387.88    194.62 o 
   9   8   5      899.19      953.71     35.29 o 
  10   8   5     9183.69     9594.50    210.10 o 
  11   8   5     1327.00     1428.90     60.14 o 
  12   8   5      511.07      484.53     48.03 o 
  13   8   5        4.59        0.00     21.11 o 
  -8   9   5      839.65      822.23     50.49 o 
  -7   9   5     2944.76     3005.76     85.58 o 
  -6   9   5    13176.87    13157.13    215.90 o 
  -5   9   5        1.94       37.81     13.62 o 
  -4   9   5     6393.14     6529.77    123.74 o 
  -3   9   5      153.32      156.10     15.57 o 
  -2   9   5     1515.50     1475.83     36.38 o 
  -1   9   5     7995.62     7605.01    118.10 o 
   0   9   5      560.07      531.23     19.89 o 
   1   9   5    32586.76    30787.42    375.77 o 
   2   9   5     3899.64     3833.81     65.32 o 
   3   9   5     4413.80     4161.99     69.41 o 
   4   9   5     8655.61     8626.50    128.12 o 
   5   9   5      566.12      638.83     18.48 o 
   6   9   5     2953.69     2946.04     52.79 o 
   7   9   5      840.89      896.35     23.57 o 
   8   9   5     9650.18     9932.02    132.55 o 
   9   9   5    11301.75    11198.99    210.28 o 
  10   9   5      413.71      334.71     29.16 o 
  11   9   5     2402.41     2461.90     80.41 o 
  12   9   5        9.76        3.31     37.41 o 
  13   9   5      645.29      645.26     39.55 o 
  -7  10   5     1886.10     2050.63     64.27 o 
  -6  10   5     2790.70     2835.50     76.42 o 
  -5  10   5     2362.76     2376.72     60.60 o 
  -4  10   5       71.09       65.84     14.18 o 
  -3  10   5     2276.33     2369.71     56.38 o 
  -2  10   5     3521.20     3518.98     67.25 o 
  -1  10   5     7387.86     7193.34    114.78 o 
   0  10   5    17637.43    17447.08    246.59 o 
   1  10   5        1.00       17.58      6.97 o 
   2  10   5    18004.69    17920.95    250.95 o 
   3  10   5     1358.25     1420.80     33.55 o 
   4  10   5       63.91       63.68      8.64 o 
   5  10   5     4044.02     4064.78     61.59 o 
   6  10   5      300.13      315.02     16.07 o 
   7  10   5    13449.31    13228.86    232.52 o 
   8  10   5     2307.16     2283.67     51.31 o 
   9  10   5     3015.72     3024.88     88.31 o 
  10  10   5     4191.95     4271.21    156.84 o 
  11  10   5       13.81       19.66     17.14 o 
  12  10   5     1731.06     1680.65     83.60 o 
  13  10   5      976.10     1027.96     55.58 o 
  -6  11   5      794.18      801.64     40.07 o 
  -5  11   5       16.96        2.79     14.58 o 
  -4  11   5       34.46        4.44     14.78 o 
  -3  11   5       39.69       48.45     13.96 o 
  -2  11   5    16967.10    16299.57    284.50 o 
  -1  11   5     9118.85     8717.32    136.84 o 
   0  11   5     4549.11     4396.14     70.96 o 
   1  11   5     4943.51     4758.28     97.14 o 
   2  11   5     1136.49     1185.36     33.61 o 
   3  11   5     1388.34     1442.58     37.11 o 
   4  11   5     1524.18     1578.34     39.34 o 
   5  11   5     6327.66     6340.31    105.07 o 
   6  11   5    12898.95    12801.18    198.46 o 
   7  11   5        8.51       30.40     10.02 o 
   8  11   5     3247.16     3269.88     77.41 o 
   9  11   5     1695.65     1742.53     97.18 o 
  10  11   5      576.42      611.50     51.36 o 
  11  11   5     4268.83     4654.53    173.33 o 
  12  11   5        1.77       14.80     26.53 o 
  13  11   5     2293.55     2442.94    122.38 o 
  -6  12   5        4.38        0.00     16.32 o 
  -5  12   5      638.84      597.83     37.25 o 
  -4  12   5     1783.91     1754.58     57.01 o 
  -3  12   5     9805.61     9729.64    166.67 o 
  -2  12   5      275.75      321.28     22.27 o 
  -1  12   5     4230.88     4171.29     84.16 o 
   0  12   5     4170.25     3970.02     81.32 o 
   1  12   5      519.33      482.54     23.38 o 
   2  12   5      998.75      921.28     30.81 o 
   3  12   5     1054.43     1022.76     32.37 o 
   4  12   5    18851.54    18440.86    284.39 o 
   5  12   5     7553.24     7444.20    125.65 o 
   6  12   5     5936.81     5950.91     91.70 o 
   7  12   5     4299.79     4429.90     84.33 o 
   8  12   5      159.91      177.27     18.59 o 
   9  12   5     1746.32     1674.95     62.91 o 
  10  12   5     1393.53     1276.69     75.14 o 
  11  12   5     1416.79     1402.67     81.59 o 
  12  12   5     6012.85     5986.28    214.65 o 
  13  12   5        1.68        3.06     28.32 o 
  -5  13   5     2891.65     3021.83     83.77 o 
  -4  13   5     4932.28     4824.68    112.68 o 
  -3  13   5      775.39      841.57     40.20 o 
  -2  13   5    15126.33    14840.24    238.40 o 
  -1  13   5       44.47       36.69     11.66 o 
   0  13   5       42.04       56.60     12.01 o 
   1  13   5     5816.10     5823.42    107.07 o 
   2  13   5     2937.25     2866.11     63.46 o 
   3  13   5    15765.59    15917.17    245.96 o 
   4  13   5       11.58       25.37     11.16 o 
   5  13   5     7853.26     7782.17    132.69 o 
   6  13   5     3670.95     3718.01     80.18 o 
   7  13   5       98.83       96.49     12.08 o 
   8  13   5     3219.72     3145.40    113.92 o 
   9  13   5       12.03       10.34     15.17 o 
  10  13   5     3727.70     3635.21    108.22 o 
  11  13   5     2453.46     2548.73    118.26 o 
  12  13   5      867.79     1044.29     75.04 o 
  -4  14   5     2926.23     2889.36     87.21 o 
  -3  14   5     2774.93     2704.49     76.40 o 
  -2  14   5      244.59      179.35     22.41 o 
  -1  14   5       60.49       15.76     12.45 o 
   0  14   5      198.37      209.29     20.38 o 
   1  14   5    13381.33    13046.49    271.44 o 
   2  14   5     9025.35     8910.84    152.17 o 
   3  14   5     6082.41     6031.56    110.80 o 
   4  14   5    10953.30    10847.48    178.07 o 
   5  14   5      814.29      818.88     31.22 o 
   6  14   5     1748.27     1688.50     46.32 o 
   7  14   5       17.41        9.32      9.99 o 
   8  14   5      377.57      402.55     27.82 o 
   9  14   5     7669.09     7744.99    157.76 o 
  10  14   5       25.85       25.05     18.65 o 
  11  14   5     7692.78     7772.70    258.72 o 
  12  14   5     1194.88     1222.68     82.33 o 
  -3  15   5      412.22      368.92     30.84 o 
  -2  15   5      146.90      136.32     19.31 o 
  -1  15   5      215.32      194.68     20.26 o 
   0  15   5     9007.76     9162.20    179.91 o 
   1  15   5     2957.85     2899.81     68.66 o 
   2  15   5     6556.82     6517.84    120.49 o 
   3  15   5     8106.72     8054.77    141.88 o 
   4  15   5      513.36      495.69     26.16 o 
   5  15   5      576.73      526.78     26.69 o 
   6  15   5     2150.66     2114.79     63.04 o 
   7  15   5     3798.43     3974.47     95.98 o 
   8  15   5     7173.89     7337.88    128.00 o 
   9  15   5      529.60      473.75     31.06 o 
  10  15   5     4275.93     4401.31    166.98 o 
  11  15   5      377.13      372.76     48.72 o 
  -2  16   5      597.71      651.86     44.78 o 
  -1  16   5     4513.64     4409.09    106.75 o 
   0  16   5       35.27       51.33     17.33 o 
   1  16   5     6824.56     7322.05    152.08 o 
   2  16   5     2734.93     2792.69     76.01 o 
   3  16   5      677.66      654.16     38.90 o 
   4  16   5      577.99      565.09     38.71 o 
   5  16   5       10.18        5.42     13.41 o 
   6  16   5     6382.45     6397.51    138.44 o 
   7  16   5      877.99      935.88     49.89 o 
   8  16   5     8183.68     7931.83    157.89 o 
   9  16   5     5880.88     5735.54    122.13 o 
  10  16   5        6.68        0.00     21.45 o 
  11  16   5        0.49       15.75     24.62 o 
  -1  17   5     2431.61     2612.43     93.34 o 
   0  17   5     4729.34     4674.66    134.44 o 
   1  17   5        8.65       21.81     18.38 o 
   2  17   5      934.99      904.31     93.11 o 
   3  17   5      163.76      110.43     27.27 o 
   4  17   5     1121.46     1134.77     55.72 o 
   5  17   5     6201.81     6340.77    213.70 o 
   6  17   5      380.91      429.28     37.10 o 
   7  17   5     7735.74     7818.86    194.91 o 
   8  17   5      660.70      628.95     65.10 o 
   9  17   5     1379.63     1396.69     50.93 o 
  10  17   5        0.10        1.00     31.86 o 
   1  18   5      137.48      146.60     28.07 o 
   2  18   5       46.81       36.61     49.99 o 
   3  18   5     2607.23     2628.15    111.08 o 
   4  18   5     2470.17     2499.37     89.53 o 
   5  18   5     3961.15     3978.59    120.52 o 
   6  18   5     7295.27     7386.67    188.75 o 
   7  18   5        0.34        0.00     21.40 o 
   8  18   5     1928.05     1965.84     78.57 o 
   4  19   5    10144.59    11188.73    267.36 o 
   5  19   5     3964.52     4178.33    212.85 o 
   6  19   5     1171.67     1163.03     67.22 o 
  -6 -17   6     3317.87     3417.68    110.65 o 
  -5 -17   6     3304.08     3249.65    106.30 o 
  -4 -17   6      184.58      128.07     43.38 o 
  -3 -17   6      425.64      501.17     41.49 o 
  -2 -17   6        5.51        0.00     20.34 o 
  -1 -17   6     2256.06     2237.35     85.23 o 
   0 -17   6     3975.60     4141.60    127.15 o 
   1 -17   6      391.31      403.92     39.61 o 
  -7 -16   6     7589.38     7788.93    196.79 o 
  -6 -16   6     1057.55     1240.51     60.48 o 
  -5 -16   6      788.43      703.88     94.75 o 
  -4 -16   6      239.78      189.65     28.44 o 
  -3 -16   6        0.12        3.34     17.70 o 
  -2 -16   6     3896.33     4053.67    125.03 o 
  -1 -16   6     1039.62     1058.85     55.54 o 
   0 -16   6     2655.06     2633.64     92.21 o 
   1 -16   6     4823.35     4779.39    137.45 o 
   2 -16   6       66.94       78.74     24.95 o 
  -8 -15   6     7514.93     7403.80    188.20 o 
  -7 -15   6      138.19      126.51     25.54 o 
  -6 -15   6     1905.07     1910.39     57.77 o 
  -5 -15   6        5.15        4.43     12.76 o 
  -4 -15   6      207.12      214.44     31.66 o 
  -3 -15   6     4113.28     4162.20     94.06 o 
  -2 -15   6        0.27       38.78     15.04 o 
  -1 -15   6    12942.04    12885.24    245.57 o 
   0 -15   6     2899.70     2868.81     80.73 o 
   1 -15   6      451.51      472.66     37.63 o 
   2 -15   6        3.65        0.00     29.80 o 
   3 -15   6        0.75        0.00     17.61 o 
   4 -15   6     2915.66     2836.55    100.95 o 
  -9 -14   6     3843.35     3854.10    117.04 o 
  -8 -14   6      801.78      817.54     67.38 o 
  -7 -14   6     3021.29     2978.49     95.68 o 
  -6 -14   6       66.32       55.96     35.83 o 
  -5 -14   6     1634.17     1589.23     59.92 o 
  -4 -14   6     3353.30     3421.05     65.79 o 
  -3 -14   6     1998.78     2140.80     48.77 o 
  -2 -14   6    17761.05    17312.87    262.83 o 
  -1 -14   6        4.61       14.48     11.28 o 
   0 -14   6      958.95     1034.78     55.60 o 
   1 -14   6       57.57       22.27     15.55 o 
   2 -14   6     1697.04     1563.31     55.35 o 
   3 -14   6     7569.23     7621.21    191.86 o 
   4 -14   6       33.77       32.09     40.95 o 
   5 -14   6     4994.45     5188.48    200.38 o 
  -9 -13   6     2808.03     2943.74     95.48 o 
  -8 -13   6      738.26      780.79     53.53 o 
  -7 -13   6      191.27      184.83     22.27 o 
  -6 -13   6     2812.66     2719.88     73.44 o 
  -5 -13   6       30.35       43.54     13.54 o 
  -4 -13   6    13635.84    13843.56    193.27 o 
  -3 -13   6     5066.62     5065.86     89.25 o 
  -2 -13   6     2086.79     2130.42     56.23 o 
  -1 -13   6     3700.53     3717.83     67.71 o 
   0 -13   6      276.01      257.19     18.95 o 
   1 -13   6     1951.48     1780.27     47.10 o 
   2 -13   6     3884.44     3982.24    109.99 o 
   3 -13   6     5227.66     5219.77    119.01 o 
   4 -13   6     5439.31     5454.31    148.68 o 
   5 -13   6        2.25        0.00     18.22 o 
   6 -13   6      340.61      338.83     48.30 o 
 -10 -12   6     3180.87     3161.72    100.49 o 
  -9 -12   6       16.78        9.70     15.25 o 
  -8 -12   6        1.29        0.00     13.68 o 
  -7 -12   6     3763.06     3733.06     90.03 o 
  -6 -12   6     1069.69     1163.73     63.06 o 
  -5 -12   6    25242.62    24537.18    368.81 o 
  -4 -12   6      147.96      165.28     17.18 o 
  -3 -12   6     8624.24     8791.22    128.49 o 
  -2 -12   6      985.69      978.72     29.15 o 
  -1 -12   6      548.46      471.18     20.39 o 
   0 -12   6     1563.39     1548.93     46.31 o 
   1 -12   6      323.26      307.89     18.16 o 
   2 -12   6     8989.72     9050.55    148.22 o 
   3 -12   6     5260.30     5196.80    115.92 o 
   4 -12   6      714.99      802.33     46.67 o 
   5 -12   6     1212.60     1171.87    140.67 o 
   6 -12   6        1.92        0.00     24.10 o 
   7 -12   6      288.92      170.15     41.53 o 
 -10 -11   6       38.88       36.53     17.44 o 
  -9 -11   6     1320.46     1253.94     47.69 o 
  -8 -11   6     1194.60     1146.91     45.64 o 
  -7 -11   6     5768.62     5692.49    120.17 o 
  -6 -11   6    27855.15    27394.28    407.70 o 
  -5 -11   6     1707.43     1667.69     45.37 o 
  -4 -11   6     7003.26     6918.40    120.73 o 
  -3 -11   6     1432.25     1369.70     33.43 o 
  -2 -11   6      945.53      850.28     25.57 o 
  -1 -11   6     5666.49     5655.88     88.26 o 
   0 -11   6     3110.40     3107.01     56.88 o 
   1 -11   6    17935.96    17465.37    282.60 o 
   2 -11   6     2178.34     2102.60     45.15 o 
   3 -11   6     7454.94     7308.10    123.85 o 
   4 -11   6     3488.33     3632.59    130.36 o 
   5 -11   6      523.08      393.47     33.74 o 
   6 -11   6     1818.67     1790.12     97.44 o 
   7 -11   6      423.51      379.52     49.36 o 
   8 -11   6     4273.14     4651.71    133.59 o 
 -11 -10   6      457.30      443.92     32.14 o 
 -10 -10   6       17.84        3.24     15.02 o 
  -9 -10   6      158.18      141.31     32.44 o 
  -8 -10   6    14376.09    13999.94    253.12 o 
  -7 -10   6      784.42      789.55     35.32 o 
  -6 -10   6     4049.01     3957.22     86.42 o 
  -5 -10   6      350.34      375.15     19.78 o 
  -4 -10   6       29.31       23.74      9.67 o 
  -3 -10   6      556.68      602.26     24.57 o 
  -2 -10   6      727.79      706.56     37.36 o 
  -1 -10   6    10688.65    10592.79    147.01 o 
   0 -10   6    22694.70    21684.56    281.76 o 
   1 -10   6     1426.00     1386.52     33.15 o 
   2 -10   6    11849.19    11534.92    160.68 o 
   3 -10   6        9.78       11.23      8.30 o 
   4 -10   6      251.69      279.25     21.39 o 
   5 -10   6     7124.61     7043.40    173.32 o 
   6 -10   6       56.75       56.98     21.21 o 
   7 -10   6     5965.51     5809.68    149.08 o 
   8 -10   6      736.50      731.03     46.85 o 
 -11  -9   6       22.00        0.00     18.41 o 
 -10  -9   6      597.77      555.54     39.62 o 
  -9  -9   6     6456.08     6836.02    140.51 o 
  -8  -9   6       58.87       54.14     16.35 o 
  -7  -9   6     5532.14     5751.03    126.80 o 
  -6  -9   6     1974.61     1942.08     53.41 o 
  -5  -9   6     3674.41     3725.95     68.44 o 
  -4  -9   6      874.65      901.94     27.22 o 
  -3  -9   6       24.77       23.65      8.33 o 
  -2  -9   6    16014.15    15413.51    219.50 o 
  -1  -9   6     5442.89     5489.18     79.15 o 
   0  -9   6    21746.98    21381.00    262.42 o 
   1  -9   6    15159.59    14884.08    198.26 o 
   2  -9   6      506.27      495.38     18.65 o 
   3  -9   6      163.55      160.04     12.78 o 
   4  -9   6       97.66      103.19     12.14 o 
   5  -9   6     6409.01     6483.45    125.80 o 
   6  -9   6     6355.57     6444.01    130.66 o 
   7  -9   6      118.92      133.35     23.92 o 
   8  -9   6     3974.94     3797.99    111.78 o 
   9  -9   6       65.27       50.87     22.98 o 
 -11  -8   6     1906.46     1837.23     54.27 o 
 -10  -8   6     3630.29     3800.68     82.65 o 
  -9  -8   6     2659.29     2762.15     70.88 o 
  -8  -8   6    11007.00    11332.15    184.29 o 
  -7  -8   6       75.11       75.53     13.05 o 
  -6  -8   6     2652.49     2756.26     92.75 o 
  -5  -8   6      206.60      208.14     15.28 o 
  -4  -8   6      928.85      983.39     27.55 o 
  -3  -8   6     8046.61     7772.69    118.30 o 
  -2  -8   6       15.01       21.02      8.11 o 
  -1  -8   6    31927.05    31401.18    375.39 o 
   0  -8   6     6554.85     6782.02     92.52 o 
   1  -8   6     2239.35     2291.79     40.30 o 
   2  -8   6      893.29     1021.66     24.91 o 
   3  -8   6        2.92       13.27      6.07 o 
   4  -8   6    13218.61    13215.31    162.55 o 
   5  -8   6     3348.73     3454.31     60.90 o 
   6  -8   6     5285.13     5449.09    112.95 o 
   7  -8   6     3978.27     4189.15    115.03 o 
   8  -8   6       24.67       57.00     24.36 o 
   9  -8   6      322.62      293.01     58.29 o 
  10  -8   6      575.60      565.12     45.62 o 
 -11  -7   6      297.46      284.57     29.42 o 
 -10  -7   6     4217.45     4324.00     89.51 o 
  -9  -7   6     2744.48     2853.30     70.18 o 
  -8  -7   6      855.17      910.79     29.62 o 
  -7  -7   6      395.63      398.64     19.12 o 
  -6  -7   6       87.49       77.76     10.36 o 
  -5  -7   6     7481.13     7331.94    106.60 o 
  -4  -7   6    10721.70    10517.86    139.47 o 
  -3  -7   6     5286.93     5337.81     72.97 o 
  -2  -7   6    22794.60    22295.04    288.76 o 
  -1  -7   6       90.65      111.04      9.54 o 
   0  -7   6     3024.62     3046.67     47.36 o 
   1  -7   6      736.08      691.22     18.54 o 
   2  -7   6     4300.73     4287.75     57.77 o 
   3  -7   6    24858.08    24249.93    268.50 o 
   4  -7   6      107.25      117.52      9.49 o 
   5  -7   6    18475.88    18812.86    234.37 o 
   6  -7   6     2748.47     2795.79     58.21 o 
   7  -7   6      403.45      437.06     81.54 o 
   8  -7   6      190.61      164.13     25.29 o 
   9  -7   6       34.46       37.33     19.77 o 
  10  -7   6     3523.43     3745.45    114.88 o 
 -11  -6   6     4217.74     4479.87     85.33 o 
 -10  -6   6      157.90      184.28     18.47 o 
  -9  -6   6     2136.57     2119.58     48.82 o 
  -8  -6   6     1388.93     1367.84     36.16 o 
  -7  -6   6       61.14       46.47     10.15 o 
  -6  -6   6     6791.90     6816.84    103.67 o 
  -5  -6   6     1762.89     1809.62     42.97 o 
  -4  -6   6    27781.02    28299.13    331.03 o 
  -3  -6   6    19969.29    20423.72    242.34 o 
  -2  -6   6     8380.93     8546.14    117.87 o 
  -1  -6   6     7645.08     8296.34    127.04 o 
   0  -6   6     1910.22     1978.04     32.00 o 
   1  -6   6     9627.64     9043.14    111.24 o 
   2  -6   6     8215.02     7779.54     94.18 o 
   3  -6   6     4125.58     4075.44     60.41 o 
   4  -6   6    17680.66    17091.92    197.42 o 
   5  -6   6      128.28      142.07      9.27 o 
   6  -6   6      759.90      797.82     21.99 o 
   7  -6   6      469.10      426.94     25.98 o 
   8  -6   6       88.07       91.15     17.97 o 
   9  -6   6     7914.30     8282.19    165.56 o 
  10  -6   6      120.32      121.68     22.06 o 
  11  -6   6     2808.17     3049.75    101.99 o 
 -11  -5   6      602.66      634.17     68.61 o 
 -10  -5   6     4160.78     3835.86     77.57 o 
  -9  -5   6       83.64       43.11     12.65 o 
  -8  -5   6      195.80      186.12     19.71 o 
  -7  -5   6     3522.19     3500.43     62.89 o 
  -6  -5   6     1196.02     1284.69     30.82 o 
  -5  -5   6    27963.85    28708.74    336.81 o 
  -4  -5   6     2542.28     2524.83     39.83 o 
  -3  -5   6    10115.28    10563.30    134.12 o 
  -2  -5   6     7295.16     7774.72     96.98 o 
  -1  -5   6       25.97       40.09      7.52 o 
   0  -5   6    10336.21     9809.90    131.59 o 
   1  -5   6      928.17      901.03     18.22 o 
   2  -5   6    41490.45    40356.22    545.81 o 
   3  -5   6    23067.93    23535.29    240.02 o 
   4  -5   6      464.35      462.72     15.44 o 
   5  -5   6      812.65      900.75     19.60 o 
   6  -5   6       85.46       92.85      9.54 o 
   7  -5   6     3635.32     3661.88     83.40 o 
   8  -5   6     3491.07     3703.55     87.80 o 
   9  -5   6     2903.45     2967.52     78.56 o 
  10  -5   6     4779.73     4843.42    128.12 o 
  11  -5   6       44.29       36.59     19.34 o 
 -11  -4   6     1690.62     1662.41     48.90 o 
 -10  -4   6        2.05        0.00     12.01 o 
  -9  -4   6     1621.97     1503.11     37.46 o 
  -8  -4   6      685.96      632.73     24.50 o 
  -7  -4   6     3755.11     3606.45     63.59 o 
  -6  -4   6    10086.23    10110.18    143.82 o 
  -5  -4   6     4125.56     4464.06     62.79 o 
  -4  -4   6     7907.10     7888.27     96.30 o 
  -3  -4   6     2054.94     2465.58     32.36 o 
  -2  -4   6      295.81      326.23      8.33 o 
  -1  -4   6     7093.11     7138.97     75.52 o 
   0  -4   6     5278.60     5460.21     77.55 o 
   1  -4   6    35150.62    34279.16    391.43 o 
   2  -4   6     1411.53     1432.13     22.00 o 
   3  -4   6     8733.61     9059.51     99.54 o 
   4  -4   6     1263.27     1309.67     20.31 o 
   5  -4   6      859.51      876.80     19.65 o 
   6  -4   6    12722.10    13083.39    153.00 o 
   7  -4   6     1403.97     1478.23     46.13 o 
   8  -4   6     9550.71     9617.28    179.23 o 
   9  -4   6     2591.97     2767.56    137.05 o 
  10  -4   6      191.76      109.22     21.16 o 
  11  -4   6       33.37       21.94     17.61 o 
 -11  -3   6        0.51        0.00     12.58 o 
 -10  -3   6     1135.04     1094.89     37.60 o 
  -9  -3   6      480.48      422.65     22.17 o 
  -8  -3   6    12954.43    12558.14    180.95 o 
  -7  -3   6     2239.20     2220.40     49.46 o 
  -6  -3   6     3685.13     3817.22     69.88 o 
  -5  -3   6     1256.52     1049.06     20.44 o 
  -4  -3   6      267.45      364.33      8.97 o 
  -3  -3   6     7850.52     8128.74    121.48 o 
  -2  -3   6       35.60       56.64      5.68 o 
  -1  -3   6    32358.33    31876.46    402.59 o 
   0  -3   6    28144.27    27515.89    319.85 o 
   1  -3   6     3821.71     4106.97     53.10 o 
   2  -3   6     4423.62     4210.00     69.28 o 
   3  -3   6      449.99      480.90     12.22 o 
   4  -3   6     2209.24     2151.88     27.43 o 
   5  -3   6     8766.67     8855.04     95.04 o 
   6  -3   6      854.36      826.29     17.80 o 
   7  -3   6    12770.81    13124.20    166.54 o 
   8  -3   6      332.41      323.98     19.45 o 
   9  -3   6     2902.96     2854.49     73.82 o 
  10  -3   6      533.93      506.22     31.78 o 
  11  -3   6       16.46       28.53     17.51 o 
  12  -3   6     4308.35     4364.30    109.69 o 
 -11  -2   6      134.62      148.73     18.51 o 
 -10  -2   6      552.73      528.03     27.39 o 
  -9  -2   6     7703.66     7911.04    125.11 o 
  -8  -2   6        6.71        0.00     13.28 o 
  -7  -2   6     5208.44     5192.16     88.81 o 
  -6  -2   6      851.22      893.52     27.43 o 
  -5  -2   6      207.86      201.74      8.15 o 
  -4  -2   6     3306.61     3215.91     53.85 o 
  -3  -2   6     1104.25     1195.18     24.17 o 
  -2  -2   6    42043.86    40993.02    726.00 o 
  -1  -2   6    11577.84    11430.91    158.11 o 
   0  -2   6    14076.79    13966.09    180.01 o 
   1  -2   6     6812.46     6768.30     77.62 o 
   2  -2   6     1126.57     1226.17     21.22 o 
   3  -2   6     8780.12     9331.65    110.33 o 
   4  -2   6    12082.27    12517.50    136.50 o 
   5  -2   6    25424.29    25746.38    230.40 o 
   6  -2   6    11523.99    11778.09    124.13 o 
   7  -2   6       38.74       40.56      7.48 o 
   8  -2   6     1190.12     1235.73     44.84 o 
   9  -2   6       70.50       47.28     14.54 o 
  10  -2   6     1214.81     1256.57     47.26 o 
  11  -2   6     4665.48     4731.99    120.72 o 
  12  -2   6      268.35      335.33     31.18 o 
 -11  -1   6     1573.81     1495.69     71.42 o 
 -10  -1   6     2000.51     2081.49     53.68 o 
  -9  -1   6     2167.06     2180.89     49.91 o 
  -8  -1   6     3435.23     3476.94     65.23 o 
  -7  -1   6      439.43      420.11     18.49 o 
  -6  -1   6       41.60       47.65     14.84 o 
  -5  -1   6     1843.49     1847.72     35.06 o 
  -4  -1   6      940.27      833.62     20.56 o 
  -3  -1   6    34467.17    33882.20    429.25 o 
  -2  -1   6      199.23      197.09      8.67 o 
  -1  -1   6    20710.68    20445.56    260.05 o 
   0  -1   6     1783.30     1759.35     38.96 o 
   1  -1   6     6509.95     7238.94    101.58 o 
   2  -1   6    18731.03    19274.44    215.83 o 
   3  -1   6        8.81       18.32      2.76 o 
   4  -1   6    70052.17    69387.27    719.13 o 
   5  -1   6    26158.83    26552.46    303.44 o 
   6  -1   6     7678.39     7610.29     88.46 o 
   7  -1   6     2605.61     2662.54     43.23 o 
   8  -1   6      171.12      160.92     12.17 o 
   9  -1   6     4287.15     4219.06     79.79 o 
  10  -1   6     1016.30     1107.94     44.62 o 
  11  -1   6     3524.26     3456.75     88.03 o 
  12  -1   6     2943.51     2921.35     82.65 o 
 -11   0   6       71.94       66.41     16.47 o 
 -10   0   6     3750.93     3814.97     80.34 o 
  -9   0   6     3238.07     3229.67     75.16 o 
  -8   0   6      139.49      143.85     13.86 o 
  -7   0   6      160.51      191.40     13.58 o 
  -6   0   6      169.91      164.90     11.33 o 
  -5   0   6     5848.85     5897.61    107.10 o 
  -4   0   6     8398.55     8544.17    116.82 o 
  -3   0   6     9233.54     9558.01    142.62 o 
  -2   0   6    19965.55    19776.61    393.39 o 
  -1   0   6     9202.03     9648.96    169.96 o 
   0   0   6      886.80     1104.97     43.97 o 
   1   0   6    14914.67    15879.04    323.08 o 
   2   0   6    44266.88    45306.50    800.51 o 
   3   0   6    74007.69    71076.57    838.59 o 
   4   0   6      677.82      780.05     18.87 o 
   5   0   6    10520.76    10566.77    135.74 o 
   6   0   6     2123.07     2176.32     35.66 o 
   7   0   6      220.98      195.95     12.28 o 
   8   0   6     1781.75     1775.85     34.12 o 
   9   0   6      509.18      430.92     22.40 o 
  10   0   6    11115.74    11292.42    208.16 o 
  11   0   6     1800.58     1749.03     58.13 o 
  12   0   6     1515.01     1567.88     57.19 o 
  13   0   6     2217.52     2200.25     84.29 o 
 -10   1   6       91.93       52.78     14.51 o 
  -9   1   6      644.22      609.99     25.48 o 
  -8   1   6       86.60       80.95     12.33 o 
  -7   1   6      613.36      554.83     21.25 o 
  -6   1   6    12559.68    11900.55    260.49 o 
  -5   1   6     2959.21     2898.82     53.96 o 
  -4   1   6    19797.48    19931.92    272.60 o 
  -3   1   6     6425.11     6173.07     96.65 o 
  -2   1   6       70.11       74.84      9.73 o 
  -1   1   6      811.94      910.23     26.91 o 
   0   1   6     1374.71     1408.33     34.50 o 
   1   1   6    27746.41    26764.57    917.29 o 
   2   1   6     6878.51     6503.38     96.35 o 
   3   1   6      422.04      569.20     11.85 o 
   4   1   6    15631.31    15277.89    208.58 o 
   5   1   6      248.95      262.04     10.71 o 
   6   1   6     3289.08     3590.62     43.16 o 
   7   1   6     6865.08     7006.38    115.28 o 
   8   1   6     1169.61     1163.55     32.77 o 
   9   1   6    24556.10    24187.61    308.06 o 
  10   1   6       94.78      101.46     18.86 o 
  11   1   6     4584.14     4481.84    103.72 o 
  12   1   6      269.06      243.02     26.47 o 
  13   1   6       33.16        0.00     17.76 o 
 -10   2   6      117.92       98.64     16.49 o 
  -9   2   6      102.90       50.83     14.60 o 
  -8   2   6      998.62      977.47     30.79 o 
  -7   2   6    12061.01    12053.49    192.17 o 
  -6   2   6      239.86      256.41     15.74 o 
  -5   2   6    15271.74    15012.00    225.84 o 
  -4   2   6     1641.01     1773.61     37.26 o 
  -3   2   6      284.71      243.55     15.60 o 
  -2   2   6     2221.78     2443.18     48.10 o 
  -1   2   6     1191.24     1236.03     20.43 o 
   0   2   6    29177.65    28201.26    429.07 o 
   1   2   6      408.64      399.19     14.81 o 
   2   2   6     5011.92     4835.31     78.14 o 
   3   2   6     2012.32     1869.28     26.51 o 
   4   2   6     1164.27     1211.06     21.57 o 
   5   2   6     8850.61     9772.50    115.99 o 
   6   2   6     4959.59     5393.23     72.11 o 
   7   2   6    16264.75    16232.00    201.17 o 
   8   2   6     8961.29     9042.15    122.39 o 
   9   2   6     4001.95     4013.69     73.92 o 
  10   2   6     9298.58     9075.16    172.09 o 
  11   2   6      167.39      152.97     21.48 o 
  12   2   6       74.86       89.73     30.12 o 
  13   2   6     1238.03     1197.86     52.43 o 
 -10   3   6      189.89      182.17     18.89 o 
  -9   3   6     4288.22     4130.10    102.28 o 
  -8   3   6      650.12      655.08     28.05 o 
  -7   3   6    10457.58    10262.36    168.19 o 
  -6   3   6     4236.23     4162.31     78.20 o 
  -5   3   6      672.83      678.56     21.22 o 
  -4   3   6      254.61      223.03     12.96 o 
  -3   3   6      613.33      728.69     19.11 o 
  -2   3   6    20160.99    20994.56    272.30 o 
  -1   3   6    15111.33    15044.97    195.96 o 
   0   3   6      395.46      522.61     15.15 o 
   1   3   6    65173.84    63948.97   1031.82 o 
   2   3   6    10011.14    10590.50    198.39 o 
   3   3   6    11292.80    12062.33    142.18 o 
   4   3   6      401.63      470.55     14.14 o 
   5   3   6      115.55      110.49      5.43 o 
   6   3   6    44987.54    44802.85    961.46 o 
   7   3   6     3367.61     3380.46     53.68 o 
   8   3   6    19945.71    19994.67    262.56 o 
   9   3   6     8775.25     8968.51    149.64 o 
  10   3   6     2090.32     2078.73     60.00 o 
  11   3   6      318.02      327.04     43.48 o 
  12   3   6      366.00      323.31     29.00 o 
  13   3   6     2747.65     2809.83     81.84 o 
 -10   4   6     1932.02     1986.87     53.69 o 
  -9   4   6      226.66      246.65     24.99 o 
  -8   4   6     6710.18     6927.45    124.41 o 
  -7   4   6     1883.39     1851.60     57.13 o 
  -6   4   6      603.95      562.95     22.75 o 
  -5   4   6     1170.17     1151.46     30.40 o 
  -4   4   6       57.08       47.96      6.25 o 
  -3   4   6    13062.25    13341.61    180.54 o 
  -2   4   6     8518.85     9137.36    126.57 o 
  -1   4   6     7289.18     6863.71    110.30 o 
   0   4   6    17167.25    16873.63    218.83 o 
   1   4   6      336.32      336.89     10.50 o 
   2   4   6    41443.61    43326.46    708.03 o 
   3   4   6     1595.57     1754.94     28.05 o 
   4   4   6      111.02       96.55      8.76 o 
   5   4   6    34678.58    34238.62    385.59 o 
   6   4   6     5482.80     5849.98     92.47 o 
   7   4   6    44164.02    44468.30    597.99 o 
   8   4   6     1915.06     1977.23     46.27 o 
   9   4   6      422.65      432.15     21.81 o 
  10   4   6        3.92        0.00     14.37 o 
  11   4   6     1912.71     1933.91     63.94 o 
  12   4   6     7569.83     7372.80    158.60 o 
  13   4   6      332.08      348.46     31.69 o 
  -9   5   6     5726.87     5795.87    122.78 o 
  -8   5   6       59.05       87.11     17.52 o 
  -7   5   6     1755.50     1754.03     46.20 o 
  -6   5   6     1339.18     1280.71     36.15 o 
  -5   5   6      852.61      854.55     31.19 o 
  -4   5   6     7355.75     7199.11    118.21 o 
  -3   5   6      338.14      428.54     13.90 o 
  -2   5   6    24073.07    23081.93    301.35 o 
  -1   5   6     3564.79     3578.81     56.53 o 
   0   5   6     8147.79     8576.48    161.25 o 
   1   5   6     3670.85     4130.36     78.29 o 
   2   5   6      160.70      186.06      6.92 o 
   3   5   6     8403.61     7867.54    134.74 o 
   4   5   6     1253.98     1109.35     21.78 o 
   5   5   6    12419.32    11970.55    203.18 o 
   6   5   6    41541.54    41885.52    516.41 o 
   7   5   6      254.46      236.82     16.89 o 
   8   5   6     2286.59     2257.97     47.13 o 
   9   5   6      883.83      857.47     53.56 o 
  10   5   6      738.40      833.65     42.02 o 
  11   5   6     8334.58     8339.90    190.38 o 
  12   5   6      577.90      543.48     74.27 o 
  13   5   6     5383.02     5076.71    130.65 o 
  -9   6   6     1056.70     1072.08     51.19 o 
  -8   6   6     3000.46     2949.70     73.90 o 
  -7   6   6       64.19       19.66     12.25 o 
  -6   6   6     1388.42     1359.77     38.93 o 
  -5   6   6     3252.83     3155.09     64.26 o 
  -4   6   6     4665.01     4536.51     82.22 o 
  -3   6   6    17352.05    17075.59    216.56 o 
  -2   6   6      262.79      292.11      9.35 o 
  -1   6   6    12478.94    13182.41    201.04 o 
   0   6   6       29.28       42.15      6.30 o 
   1   6   6       11.02       25.05      3.12 o 
   2   6   6    13733.75    13804.73    171.96 o 
   3   6   6      268.81      294.92     13.11 o 
   4   6   6    36952.64    37239.33    569.97 o 
   5   6   6     7775.43     7739.50    113.30 o 
   6   6   6     9501.32     9934.75    154.76 o 
   7   6   6      626.63      643.46     28.03 o 
   8   6   6       57.63       43.46      8.64 o 
   9   6   6     6778.11     6704.91    117.52 o 
  10   6   6     2597.63     2675.45     80.76 o 
  11   6   6     3339.54     3464.71    136.97 o 
  12   6   6     5723.92     5614.46    194.20 o 
  13   6   6        0.99        0.00     16.58 o 
  -8   7   6       32.30        0.00     34.22 o 
  -7   7   6     1708.86     1560.41     97.51 o 
  -6   7   6       43.99       65.83     13.34 o 
  -5   7   6    10838.69    10771.99    174.53 o 
  -4   7   6     7357.24     7242.30    122.48 o 
  -3   7   6     3380.64     3433.66     65.84 o 
  -2   7   6     9820.33    10022.69    138.18 o 
  -1   7   6      707.23      796.35     17.04 o 
   0   7   6     1100.88      962.21     17.46 o 
   1   7   6     4869.28     4539.48     85.36 o 
   2   7   6    15854.41    15846.98    263.04 o 
   3   7   6    50395.36    48367.07    629.42 o 
   4   7   6       22.14       39.72      5.33 o 
   5   7   6     5389.18     5363.34     82.18 o 
   6   7   6      960.57     1078.65     23.15 o 
   7   7   6     2067.93     1979.43     39.10 o 
   8   7   6     9540.87     9450.84    157.58 o 
   9   7   6       51.77       70.71     15.10 o 
  10   7   6    14227.13    14192.93    408.05 o 
  11   7   6     1902.02     1799.94     90.78 o 
  12   7   6     1785.60     1670.90     93.22 o 
  13   7   6      509.73      389.94     45.81 o 
  -8   8   6      540.29      508.58     47.87 o 
  -7   8   6      848.15      792.64     39.48 o 
  -6   8   6    11711.77    11786.77    194.30 o 
  -5   8   6     1033.97     1036.05     34.40 o 
  -4   8   6     7858.68     7643.77    179.94 o 
  -3   8   6     1790.07     1716.25     55.05 o 
  -2   8   6       19.53       23.92      6.99 o 
  -1   8   6     4525.83     4541.99    105.22 o 
   0   8   6      213.59      234.48     11.62 o 
   1   8   6    26880.14    27187.04    364.11 o 
   2   8   6    15667.40    15357.71    213.41 o 
   3   8   6     5364.82     5355.55     83.08 o 
   4   8   6    16496.61    16501.69    254.80 o 
   5   8   6      372.05      415.10     15.86 o 
   6   8   6       85.92      102.97      9.37 o 
   7   8   6     6627.79     6333.45     98.22 o 
   8   8   6     6737.24     6883.88    120.68 o 
   9   8   6    28852.23    28742.61    504.97 o 
  10   8   6      151.04       68.70     26.95 o 
  11   8   6     2021.32     2175.24    101.04 o 
  12   8   6        2.02        0.00     22.30 o 
  13   8   6      534.90      479.05     43.77 o 
  -7   9   6     5648.83     5566.00    209.84 o 
  -6   9   6      615.42      743.20     34.80 o 
  -5   9   6     4181.10     4252.75     98.27 o 
  -4   9   6       99.54       95.58     13.75 o 
  -3   9   6      479.77      480.41     27.44 o 
  -2   9   6     2056.37     1918.17     57.98 o 
  -1   9   6     1913.79     1889.51     48.91 o 
   0   9   6    17014.72    16066.55    225.61 o 
   1   9   6      858.48      914.75     22.84 o 
   2   9   6    21587.26    21372.11    292.89 o 
   3   9   6     7967.34     8211.49    122.57 o 
   4   9   6     1195.23     1240.98     35.56 o 
   5   9   6     1168.17     1130.30     26.66 o 
   6   9   6     1563.16     1615.64     35.56 o 
   7   9   6    19554.53    19313.16    267.29 o 
   8   9   6     7837.52     7621.98    150.24 o 
   9   9   6     3181.51     3149.28     73.96 o 
  10   9   6     4826.37     4901.10    170.26 o 
  11   9   6       34.65       19.02     21.24 o 
  12   9   6      592.83      587.51     54.22 o 
  13   9   6     1311.27     1426.34     90.57 o 
  -7  10   6     2453.43     2716.37     84.50 o 
  -6  10   6     2316.99     2470.52    117.15 o 
  -5  10   6       49.12       74.27     16.21 o 
  -4  10   6        5.35        1.71     10.96 o 
  -3  10   6      547.21      546.55     25.24 o 
  -2  10   6     7250.43     7290.81    116.74 o 
  -1  10   6     8184.36     7940.45    189.27 o 
   0  10   6      265.59      253.33     25.52 o 
   1  10   6     7408.54     7363.89    103.66 o 
   2  10   6     2502.35     2587.44     50.29 o 
   3  10   6       92.68      117.39     10.70 o 
   4  10   6     3082.15     3147.76     57.49 o 
   5  10   6      869.61      851.75     21.94 o 
   6  10   6    26151.71    26260.88    436.38 o 
   7  10   6     1002.27      966.53     29.95 o 
   8  10   6     6514.44     6538.25    127.82 o 
   9  10   6     3806.62     3662.11     83.43 o 
  10  10   6        5.64       18.81     21.24 o 
  11  10   6     1255.64     1311.78     77.26 o 
  12  10   6      242.58      252.80     41.01 o 
  13  10   6     4310.45     4458.38    176.92 o 
  -6  11   6      133.71      136.79     25.52 o 
  -5  11   6      104.59       61.87     20.22 o 
  -4  11   6      118.05      115.71     17.94 o 
  -3  11   6     3374.33     3534.27     75.16 o 
  -2  11   6     1727.18     1738.23     46.12 o 
  -1  11   6     2675.27     2707.22     66.31 o 
   0  11   6     4275.90     4157.32     79.65 o 
   1  11   6      189.45      216.22     14.10 o 
   2  11   6     2091.43     2177.64     49.14 o 
   3  11   6      352.46      380.84     25.74 o 
   4  11   6     2263.00     2260.65     49.74 o 
   5  11   6    16468.81    16180.97    244.88 o 
   6  11   6      660.12      645.61     25.81 o 
   7  11   6     6518.16     6623.72    129.14 o 
   8  11   6       14.30       11.35     10.27 o 
   9  11   6      577.37      594.58     35.32 o 
  10  11   6     3752.19     3835.57    143.20 o 
  11  11   6      362.55      428.88     47.77 o 
  12  11   6     8750.52     9164.27    295.71 o 
  13  11   6      220.17      217.93     45.13 o 
  -5  12   6     1161.70     1281.23     48.08 o 
  -4  12   6     1068.58     1187.62     45.12 o 
  -3  12   6       13.19       26.45     13.91 o 
  -2  12   6     6833.53     6872.57    123.92 o 
  -1  12   6     3218.14     3226.07     69.66 o 
   0  12   6     2249.18     2307.85     48.77 o 
   1  12   6     2528.16     2603.19     58.19 o 
   2  12   6        1.29        0.86      9.13 o 
   3  12   6    18365.19    17950.96    271.58 o 
   4  12   6     4562.71     4505.24     99.61 o 
   5  12   6     9074.04     8934.28    146.84 o 
   6  12   6     9810.39     9731.02    138.03 o 
   7  12   6       31.48       39.82     10.97 o 
   8  12   6      451.03      375.56     29.93 o 
   9  12   6     1416.60     1479.63     57.51 o 
  10  12   6     3544.95     3712.44    141.62 o 
  11  12   6     6380.55     6189.20    211.58 o 
  12  12   6      633.88      652.40     60.77 o 
  13  12   6     2244.06     2380.90    120.69 o 
  -5  13   6     2741.60     2791.29     80.81 o 
  -4  13   6     2156.99     2339.29     68.29 o 
  -3  13   6     5356.15     5205.50    115.00 o 
  -2  13   6      320.74      317.81     26.41 o 
  -1  13   6      461.85      512.64     26.97 o 
   0  13   6       82.14      113.67     13.75 o 
   1  13   6     1442.94     1437.32     41.98 o 
   2  13   6    20060.47    19809.79    301.16 o 
   3  13   6        3.20       19.21     10.53 o 
   4  13   6    17742.63    17700.47    270.62 o 
   5  13   6     3455.19     3393.59     69.96 o 
   6  13   6     2415.79     2368.45     54.95 o 
   7  13   6      144.35      135.46     13.20 o 
   8  13   6      236.03      277.95     22.45 o 
   9  13   6     4885.22     4900.87    130.03 o 
  10  13   6     2088.59     2107.81     99.66 o 
  11  13   6     2053.10     2099.78    104.00 o 
  12  13   6     4549.02     4907.65    185.37 o 
  -4  14   6     2299.51     2339.55     70.15 o 
  -3  14   6      684.78      684.01     39.33 o 
  -2  14   6      961.26      937.05     40.88 o 
  -1  14   6       50.64       26.15     12.89 o 
   0  14   6     5737.34     5639.57     96.45 o 
   1  14   6     2737.58     2659.53     62.56 o 
   2  14   6     1824.44     1838.82     57.18 o 
   3  14   6     7418.97     7289.64    128.64 o 
   4  14   6      415.71      414.15     22.92 o 
   5  14   6      396.38      407.93     22.53 o 
   6  14   6       40.65       40.54     11.99 o 
   7  14   6     1756.07     1753.55     41.30 o 
   8  14   6    14915.70    14592.53    225.19 o 
   9  14   6        4.43       12.11     17.05 o 
  10  14   6     4598.47     4753.35    173.64 o 
  11  14   6      772.08      710.63     59.50 o 
  12  14   6      548.09      385.86     50.84 o 
  -3  15   6      217.59      191.48     48.12 o 
  -2  15   6       54.14       38.29     14.79 o 
  -1  15   6     2609.49     2683.99     65.26 o 
   0  15   6      317.39      341.53     26.47 o 
   1  15   6     6103.59     6217.06    130.55 o 
   2  15   6     2587.17     2622.31     63.38 o 
   3  15   6     1395.42     1461.27     44.47 o 
   4  15   6       87.19      104.28     15.79 o 
   5  15   6        3.42       10.78     23.66 o 
   6  15   6     3667.74     3558.59     76.58 o 
   7  15   6     4651.97     4438.71    103.65 o 
   8  15   6     2705.04     2717.18     62.27 o 
   9  15   6     4013.73     4028.51     92.74 o 
  10  15   6       34.09        0.00     22.09 o 
  11  15   6      444.59      402.24     48.30 o 
  -2  16   6     1508.75     1516.69     49.60 o 
  -1  16   6      986.12      976.35     60.52 o 
   0  16   6     6949.32     6993.38    147.57 o 
   1  16   6      502.69      499.51     33.31 o 
   2  16   6     2782.28     2825.52     76.06 o 
   3  16   6      864.02      910.27     41.47 o 
   4  16   6      432.40      405.76     28.10 o 
   5  16   6     7435.16     7361.73    133.46 o 
   6  16   6      221.14      221.81     23.89 o 
   7  16   6     6162.73     6181.06    135.25 o 
   8  16   6     6282.04     6760.80    171.62 o 
   9  16   6      349.28      319.98     29.37 o 
  10  16   6      199.62      226.38     39.00 o 
  11  16   6        0.17        0.00     20.19 o 
   0  17   6      196.98      213.95     45.18 o 
   1  17   6     1212.57     1170.14     56.85 o 
   2  17   6      134.17      111.37     20.38 o 
   3  17   6      981.24     1029.76     87.19 o 
   4  17   6     4044.05     3925.05    116.15 o 
   5  17   6     1743.65     1810.43    103.63 o 
   6  17   6    10271.41    10420.66    243.84 o 
   7  17   6      413.01      402.24     38.42 o 
   8  17   6     3720.73     4048.55    130.58 o 
   9  17   6      511.61      491.84     35.41 o 
  10  17   6       92.77       81.34     23.04 o 
   1  18   6        5.20        0.00     18.71 o 
   2  18   6     1290.25     1349.68     63.53 o 
   3  18   6     1193.26     1178.03     58.78 o 
   4  18   6     5674.32     5679.07    155.08 o 
   5  18   6     6831.70     7069.27    181.35 o 
   6  18   6      904.81      875.42     51.28 o 
   7  18   6     1864.55     1848.78     74.93 o 
   8  18   6        1.94        5.78     22.83 o 
   5  19   6     3758.77     3952.77    197.37 o 
  -5 -17   7     1036.41     1041.27     56.22 o 
  -4 -17   7     1003.32     1024.20     56.47 o 
  -3 -17   7        0.50        3.24     18.83 o 
  -2 -17   7     1726.87     1775.27     74.64 o 
  -1 -17   7     1719.92     1747.12     74.81 o 
   0 -17   7      929.03      922.49    126.98 o 
  -6 -16   7     2614.36     2641.96     91.73 o 
  -5 -16   7      397.06      340.14     37.97 o 
  -4 -16   7        2.39        0.00     17.71 o 
  -3 -16   7     2009.01     2255.71    177.08 o 
  -2 -16   7      150.15      188.36     28.78 o 
  -1 -16   7     5343.15     5444.37    149.44 o 
   0 -16   7     5045.69     5003.78    162.18 o 
   1 -16   7      513.27      522.38     42.03 o 
   2 -16   7     1480.54     1434.36     67.46 o 
  -7 -15   7     5057.61     5340.13    145.83 o 
  -6 -15   7      136.79      141.45     20.51 o 
  -5 -15   7      201.78      182.99     21.32 o 
  -4 -15   7     2740.77     2750.66     71.51 o 
  -3 -15   7      521.81      510.21     39.24 o 
  -2 -15   7    17025.95    17124.82    293.77 o 
  -1 -15   7     1749.35     1861.21     57.44 o 
   0 -15   7     1931.94     1901.09     80.37 o 
   1 -15   7      179.04      168.31     27.02 o 
   2 -15   7       76.51       39.97     20.87 o 
   3 -15   7     2516.80     2294.69     86.76 o 
   4 -15   7      115.55       66.40     59.40 o 
  -8 -14   7     2868.59     3015.35     97.65 o 
  -7 -14   7      158.40      130.45     21.12 o 
  -6 -14   7      985.88     1035.94     43.48 o 
  -5 -14   7      154.80      156.87     17.20 o 
  -4 -14   7     5582.79     5594.59    102.50 o 
  -3 -14   7    10728.30    10627.26    156.25 o 
  -2 -14   7     1209.54     1177.39     35.56 o 
  -1 -14   7     6444.55     6446.36    115.17 o 
   0 -14   7      400.06      379.92     23.37 o 
   1 -14   7        9.22       17.70     14.51 o 
   2 -14   7     1586.59     1558.35     56.45 o 
   3 -14   7      283.90      251.15     31.54 o 
   4 -14   7     9449.06     9106.77    423.59 o 
   5 -14   7      721.22      717.63     49.12 o 
  -9 -13   7      789.47      860.30     52.69 o 
  -8 -13   7       69.72       77.71     18.73 o 
  -7 -13   7       55.18       53.55     16.76 o 
  -6 -13   7        4.68        0.00     13.55 o 
  -5 -13   7    11937.42    11890.33    196.24 o 
  -4 -13   7     8384.92     8119.76    123.45 o 
  -3 -13   7     3917.96     3965.45     71.36 o 
  -2 -13   7     5723.16     5660.98     92.65 o 
  -1 -13   7       25.71       18.71     10.27 o 
   0 -13   7     1328.19     1268.28     35.40 o 
   1 -13   7     1752.21     1671.84     45.79 o 
   2 -13   7     5037.08     5034.27     96.06 o 
   3 -13   7    11066.87    11054.08    487.11 o 
   4 -13   7      154.56      113.90     23.58 o 
   5 -13   7     1801.50     1904.18     76.88 o 
   6 -13   7       23.22       10.36     26.53 o 
  -9 -12   7        2.12        0.00     14.07 o 
  -8 -12   7      476.32      457.44     30.71 o 
  -7 -12   7      972.08     1037.18     42.65 o 
  -6 -12   7    12481.94    12335.60    201.88 o 
  -5 -12   7       82.27       87.85     15.91 o 
  -4 -12   7     9747.20     9656.80    161.70 o 
  -3 -12   7     3987.69     4043.16     70.62 o 
  -2 -12   7      398.11      425.80     19.63 o 
  -1 -12   7      660.62      647.42     23.93 o 
   0 -12   7       61.38       85.36     13.95 o 
   1 -12   7     9390.53     9117.15    145.15 o 
   2 -12   7     3320.88     3365.15     71.25 o 
   3 -12   7     5560.55     5432.14    149.16 o 
   4 -12   7     2884.97     2905.03    129.73 o 
   5 -12   7       74.17       92.67     28.59 o 
   6 -12   7       59.22       40.79     25.47 o 
   7 -12   7      293.81      318.64     49.04 o 
 -10 -11   7      357.50      303.27     26.74 o 
  -9 -11   7      121.21      124.19     23.59 o 
  -8 -11   7     3802.47     3781.35     91.16 o 
  -7 -11   7     7149.58     7053.90    142.26 o 
  -6 -11   7     7070.62     7133.53    127.06 o 
  -5 -11   7    14930.48    14786.72    232.03 o 
  -4 -11   7       19.89       20.79     10.70 o 
  -3 -11   7      405.33      392.14     21.29 o 
  -2 -11   7     1454.21     1355.04     35.68 o 
  -1 -11   7      389.91      398.52     18.33 o 
   0 -11   7    13993.28    13625.79    186.76 o 
   1 -11   7     1225.32     1226.03     32.49 o 
   2 -11   7    10717.21    10605.38    151.43 o 
   3 -11   7     2459.67     2501.55     51.56 o 
   4 -11   7      186.96      185.99     24.82 o 
   5 -11   7       33.00       48.90     35.88 o 
   6 -11   7       59.46       24.62     26.00 o 
   7 -11   7     4547.78     4366.01    173.11 o 
   8 -11   7     1841.53     2008.89    110.97 o 
 -10 -10   7      181.60      178.68     25.90 o 
  -9 -10   7     4032.73     4012.65     95.05 o 
  -8 -10   7     1173.81     1128.73     43.57 o 
  -7 -10   7     5976.68     6062.74    124.73 o 
  -6 -10   7     6858.43     6664.69    159.58 o 
  -5 -10   7      398.07      400.92     21.60 o 
  -4 -10   7       89.15      119.35     21.03 o 
  -3 -10   7     1172.25     1207.91     35.54 o 
  -2 -10   7     8281.10     8072.70    116.93 o 
  -1 -10   7     9476.39     9264.45    131.25 o 
   0 -10   7     3368.95     3332.25     58.36 o 
   1 -10   7    14716.58    14525.96    196.14 o 
   2 -10   7     2676.87     2705.11     51.51 o 
   3 -10   7     3938.19     4008.32     69.30 o 
   4 -10   7       11.20        9.04     11.82 o 
   5 -10   7     2111.46     2270.26     77.68 o 
   6 -10   7     8253.46     8435.88    272.04 o 
   7 -10   7       61.72       94.91     31.81 o 
   8 -10   7     4537.60     4717.84    183.68 o 
 -10  -9   7     2850.94     2891.91     76.50 o 
  -9  -9   7     1777.11     1766.95     55.44 o 
  -8  -9   7     7946.94     7873.50    217.40 o 
  -7  -9   7      397.47      383.81     24.14 o 
  -6  -9   7      779.86      773.85     33.01 o 
  -5  -9   7     1601.49     1599.16     49.22 o 
  -4  -9   7       21.42       27.13     13.99 o 
  -3  -9   7     7470.47     7108.03    112.13 o 
  -2  -9   7     4185.95     4124.96     72.22 o 
  -1  -9   7    17798.54    17505.13    228.88 o 
   0  -9   7     7722.96     7725.50    110.82 o 
   1  -9   7     1073.28     1065.69     42.51 o 
   2  -9   7        9.35        2.14      6.80 o 
   3  -9   7      104.96      101.45     11.40 o 
   4  -9   7    11632.35    11621.03    179.66 o 
   5  -9   7     7566.66     7692.66    145.08 o 
   6  -9   7     1783.10     1757.88     90.04 o 
   7  -9   7     5996.80     6130.23    213.80 o 
   8  -9   7       27.52        3.59     21.88 o 
   9  -9   7        1.91       34.56     30.86 o 
 -10  -8   7     2921.67     2922.66     69.00 o 
  -9  -8   7     5632.24     5710.46    107.88 o 
  -8  -8   7      452.65      445.31     33.71 o 
  -7  -8   7     1050.76     1029.72     33.24 o 
  -6  -8   7      867.12      852.97     32.03 o 
  -5  -8   7      650.95      617.08     24.73 o 
  -4  -8   7     6485.72     6286.22    106.12 o 
  -3  -8   7     1563.78     1529.83     35.21 o 
  -2  -8   7    13216.29    12822.75    183.24 o 
  -1  -8   7     1146.04     1075.42     28.32 o 
   0  -8   7     6188.44     6258.50     86.53 o 
   1  -8   7      902.49     1044.98     24.56 o 
   2  -8   7       35.58       27.13      7.25 o 
   3  -8   7     5224.10     5013.49     78.16 o 
   4  -8   7      895.80      901.98     26.07 o 
   5  -8   7    12489.78    12785.26    247.61 o 
   6  -8   7     3859.49     3809.85    100.41 o 
   7  -8   7      768.20      851.83     61.30 o 
   8  -8   7       59.57      107.06     30.86 o 
   9  -8   7        8.76       32.02     28.22 o 
  10  -8   7     2374.16     2447.38    124.50 o 
 -11  -7   7     3338.23     3372.64     76.58 o 
 -10  -7   7     2416.44     2415.99     60.05 o 
  -9  -7   7     1279.61     1316.63     43.05 o 
  -8  -7   7     1121.99     1184.21     36.79 o 
  -7  -7   7       12.41       12.46      9.73 o 
  -6  -7   7     2953.55     2908.30     61.22 o 
  -5  -7   7     3635.51     3636.26     64.20 o 
  -4  -7   7     9379.95     9151.67    150.58 o 
  -3  -7   7    19257.36    18960.01    261.48 o 
  -2  -7   7     1018.69      995.22     25.53 o 
  -1  -7   7    10505.41    10604.02    152.78 o 
   0  -7   7        1.26        3.46      5.02 o 
   1  -7   7     8475.45     8895.51    116.08 o 
   2  -7   7    31612.40    31054.60    370.82 o 
   3  -7   7     1197.43     1249.22     28.40 o 
   4  -7   7    11500.35    11456.41    156.13 o 
   5  -7   7      530.78      553.09     23.10 o 
   6  -7   7      151.53      133.14     15.01 o 
   7  -7   7      203.73      182.54     32.50 o 
   8  -7   7      573.37      573.76     40.26 o 
   9  -7   7     4398.65     4623.04    178.29 o 
  10  -7   7      419.84      432.57     53.27 o 
 -11  -6   7        2.46        0.00     13.58 o 
 -10  -6   7     2298.45     2318.20     60.94 o 
  -9  -6   7      181.64      160.90     16.77 o 
  -8  -6   7      160.16      132.94     13.58 o 
  -7  -6   7     1289.86     1348.17     33.74 o 
  -6  -6   7        0.85       16.27     10.54 o 
  -5  -6   7    16665.95    16381.49    228.65 o 
  -4  -6   7     8645.92     8883.43    122.92 o 
  -3  -6   7     6737.51     6494.74     92.28 o 
  -2  -6   7     7530.49     7508.48     92.97 o 
  -1  -6   7      105.78       95.08      8.13 o 
   0  -6   7    10733.93    10698.06    152.18 o 
   1  -6   7     6024.36     5990.54     80.73 o 
   2  -6   7    15726.78    15261.11    194.24 o 
   3  -6   7    16471.89    16187.25    243.50 o 
   4  -6   7      274.58      292.62     14.50 o 
   5  -6   7     2664.27     2775.13     55.19 o 
   6  -6   7      759.84      790.56     33.45 o 
   7  -6   7     1340.10     1248.52     42.00 o 
   8  -6   7     1599.72     1758.93     68.50 o 
   9  -6   7      615.64      691.88     44.83 o 
  10  -6   7     3830.74     4205.26    128.75 o 
  11  -6   7      255.60      248.27     36.00 o 
 -11  -5   7     2362.92     2336.28     57.87 o 
 -10  -5   7        5.64        1.30     12.28 o 
  -9  -5   7        3.05        0.00     14.63 o 
  -8  -5   7     1084.80      982.54     31.94 o 
  -7  -5   7     1585.17     1653.24     40.65 o 
  -6  -5   7    10271.48    10214.64    160.41 o 
  -5  -5   7      456.87      417.63     15.98 o 
  -4  -5   7     8862.04     8712.41    106.16 o 
  -3  -5   7     1356.71     1420.01     25.84 o 
  -2  -5   7      545.85      560.33     12.68 o 
  -1  -5   7     1746.87     1575.26     23.31 o 
   0  -5   7        1.86        9.76      3.95 o 
   1  -5   7    24635.24    22947.94    284.22 o 
   2  -5   7    11328.39    11153.63    172.85 o 
   3  -5   7     5083.23     5010.31     64.23 o 
   4  -5   7      530.48      520.67     14.87 o 
   5  -5   7       12.80       14.97      5.72 o 
   6  -5   7     3635.14     3485.54     62.96 o 
   7  -5   7     1394.49     1481.79     37.68 o 
   8  -5   7     4082.87     4195.36    117.40 o 
   9  -5   7     6317.30     6441.83    167.08 o 
  10  -5   7       87.97       96.66     25.38 o 
  11  -5   7       15.91        0.00     27.43 o 
 -11  -4   7        8.95        0.00     12.08 o 
 -10  -4   7      339.78      325.65     35.34 o 
  -9  -4   7       22.98        0.00     10.06 o 
  -8  -4   7     4777.25     4650.58     79.90 o 
  -7  -4   7     3420.34     3463.73     66.52 o 
  -6  -4   7     1736.99     1673.14     37.59 o 
  -5  -4   7     8144.44     8092.04    127.21 o 
  -4  -4   7       28.27       25.53      8.87 o 
  -3  -4   7      365.87      376.41     14.19 o 
  -2  -4   7     4416.55     4313.87     68.95 o 
  -1  -4   7     5141.81     5173.81    104.27 o 
   0  -4   7    19391.90    18492.32    196.14 o 
   1  -4   7      322.02      321.93     10.17 o 
   2  -4   7    15434.72    14973.47    173.98 o 
   3  -4   7     3492.79     3658.81     46.94 o 
   4  -4   7      135.23      144.14      7.86 o 
   5  -4   7     9777.59     9851.88    109.34 o 
   6  -4   7       45.91       53.85      9.42 o 
   7  -4   7    16098.41    16304.99    226.76 o 
   8  -4   7     4795.91     5012.74    104.47 o 
   9  -4   7     1340.33     1446.91     64.94 o 
  10  -4   7     1058.33     1110.16     56.28 o 
  11  -4   7       19.06       29.69     22.00 o 
 -11  -3   7      246.13      194.83     34.31 o 
 -10  -3   7      119.27       98.21     14.31 o 
  -9  -3   7     5951.28     6106.13    101.29 o 
  -8  -3   7     1139.51     1133.17     34.63 o 
  -7  -3   7     2711.85     2749.74     51.56 o 
  -6  -3   7     2794.97     2767.07     85.24 o 
  -5  -3   7     1123.70     1050.69     37.72 o 
  -4  -3   7      696.36      645.50     21.10 o 
  -3  -3   7      142.84      123.92      8.83 o 
  -2  -3   7     9440.10     8919.19    121.35 o 
  -1  -3   7    21980.01    21842.49    279.73 o 
   0  -3   7     5088.75     5069.60     72.10 o 
   1  -3   7     8794.92     8607.66     90.38 o 
   2  -3   7       31.61       39.52      4.18 o 
   3  -3   7      175.50      179.86      6.99 o 
   4  -3   7     6182.70     6331.85     86.98 o 
   5  -3   7     5177.53     5474.31     64.93 o 
   6  -3   7    28073.14    28413.85    336.49 o 
   7  -3   7       46.86       44.76      9.53 o 
   8  -3   7     3848.75     4071.05     73.16 o 
   9  -3   7      537.82      558.47     37.87 o 
  10  -3   7      184.42      177.96     28.08 o 
  11  -3   7     2154.69     2278.04    151.71 o 
  12  -3   7      106.57      159.71     31.37 o 
 -11  -2   7     1221.46     1288.42     76.75 o 
 -10  -2   7     2698.10     2732.95     72.55 o 
  -9  -2   7     1298.13     1273.09     34.32 o 
  -8  -2   7     7072.30     6980.42    109.36 o 
  -7  -2   7      549.14      538.94     17.37 o 
  -6  -2   7      145.71      152.76     16.44 o 
  -5  -2   7      295.86      388.08     23.42 o 
  -4  -2   7      918.00      945.64     22.64 o 
  -3  -2   7    25369.32    26179.48    343.27 o 
  -2  -2   7    19563.28    20888.65    381.29 o 
  -1  -2   7    45379.69    45537.85    604.77 o 
   0  -2   7    19502.79    19387.72    248.03 o 
   1  -2   7     1433.65     1492.14     26.03 o 
   2  -2   7     7500.60     8303.36     83.83 o 
   3  -2   7      626.34      655.75     13.23 o 
   4  -2   7    39857.11    39891.32    506.57 o 
   5  -2   7    26667.38    27177.85    324.97 o 
   6  -2   7     2022.14     2162.13     59.37 o 
   7  -2   7     5232.09     5637.68     81.00 o 
   8  -2   7      190.23      185.51     14.67 o 
   9  -2   7      140.06      142.78     18.01 o 
  10  -2   7     1845.52     1892.43     73.16 o 
  11  -2   7      868.85     1053.17     56.20 o 
  12  -2   7     5806.85     5864.85    165.06 o 
 -10  -1   7     1616.88     1699.81     66.80 o 
  -9  -1   7     2000.60     2033.23     47.12 o 
  -8  -1   7      292.08      271.87     14.39 o 
  -7  -1   7        9.94       18.07     11.81 o 
  -6  -1   7      302.35      293.20     20.55 o 
  -5  -1   7     2449.29     2386.95     67.36 o 
  -4  -1   7    15926.60    16625.65    250.18 o 
  -3  -1   7     5444.83     5482.06     78.95 o 
  -2  -1   7    33759.88    33599.51    424.81 o 
  -1  -1   7     4312.23     4655.04    120.54 o 
   0  -1   7     8781.75     9261.33    161.92 o 
   1  -1   7      973.66      980.10     23.94 o 
   2  -1   7     6040.66     6418.80     97.05 o 
   3  -1   7    49946.34    49216.15    625.33 o 
   4  -1   7     4268.17     4564.00     70.59 o 
   5  -1   7    29405.27    30448.38    370.40 o 
   6  -1   7    16582.30    16684.24    208.62 o 
   7  -1   7      134.74      155.95     11.21 o 
   8  -1   7     2121.96     2104.84     44.94 o 
   9  -1   7      341.95      343.84     24.89 o 
  10  -1   7     6823.32     6741.10    171.11 o 
  11  -1   7     3041.66     3062.48    101.59 o 
  12  -1   7      475.93      517.51     43.63 o 
 -10   0   7      611.69      571.63     40.43 o 
  -9   0   7      236.83      280.33     15.53 o 
  -8   0   7        0.79        0.00     12.84 o 
  -7   0   7      815.03      779.52     48.37 o 
  -6   0   7     5872.74     5813.41    110.80 o 
  -5   0   7     1680.06     1867.53     47.95 o 
  -4   0   7    10257.73    10301.47    144.91 o 
  -3   0   7     9654.37     9846.68    123.84 o 
  -2   0   7       62.73       77.66      5.30 o 
  -1   0   7      959.96     1065.36     27.04 o 
   0   0   7       32.04       21.74      6.03 o 
   1   0   7    11400.53    12157.64    180.75 o 
   2   0   7    57931.41    57448.75    882.13 o 
   3   0   7      257.40      293.66      7.01 o 
   4   0   7    13530.50    12885.16    178.34 o 
   5   0   7      447.28      518.14     16.78 o 
   6   0   7     1158.70     1381.35     28.37 o 
   7   0   7     5533.63     5732.45     94.55 o 
   8   0   7      237.90      257.75     15.37 o 
   9   0   7    19100.62    19077.25    280.52 o 
  10   0   7     1007.08     1003.00     50.93 o 
  11   0   7     4935.34     4793.31    135.68 o 
  12   0   7     1246.67     1249.26     63.28 o 
  13   0   7      119.62       92.44     27.49 o 
 -10   1   7      225.78      232.72     31.03 o 
  -9   1   7      113.19      115.79     27.79 o 
  -8   1   7      515.20      478.64     29.94 o 
  -7   1   7     2437.45     2397.07     62.80 o 
  -6   1   7        0.26       23.91     14.33 o 
  -5   1   7    19424.77    18911.74    342.19 o 
  -4   1   7     9382.80     9358.89    146.83 o 
  -3   1   7     4343.05     4433.77     66.62 o 
  -2   1   7     1622.46     1780.86     30.60 o 
  -1   1   7       34.97       14.64      6.78 o 
   0   1   7    39005.59    39127.11    646.85 o 
   1   1   7    13705.98    14410.03    292.87 o 
   2   1   7    41946.18    41749.09    584.04 o 
   3   1   7     5109.90     4810.88     64.64 o 
   4   1   7      106.36       79.53      7.35 o 
   5   1   7     1046.33      971.81     22.94 o 
   6   1   7      353.31      408.74     21.74 o 
   7   1   7    14104.33    14491.74    184.77 o 
   8   1   7    15656.11    15233.74    233.32 o 
   9   1   7     3140.53     3187.09     65.37 o 
  10   1   7     6273.62     6820.01    135.11 o 
  11   1   7      238.48      258.13     49.09 o 
  12   1   7       28.40       29.62     21.67 o 
  13   1   7       78.98       45.80     25.12 o 
 -10   2   7      160.37      125.31     26.41 o 
  -9   2   7      878.10      785.59     44.92 o 
  -8   2   7     2794.66     2745.71     72.81 o 
  -7   2   7     4787.37     4701.72    115.00 o 
  -6   2   7    19995.40    19152.81    351.61 o 
  -5   2   7       86.05      117.93     29.27 o 
  -4   2   7     4498.36     4606.99    159.00 o 
  -3   2   7      136.35      148.35      8.85 o 
  -2   2   7     4746.09     4966.76     72.33 o 
  -1   2   7    40347.84    41126.07    681.89 o 
   0   2   7      112.37      127.05     14.58 o 
   1   2   7    91677.53    89393.96   2854.61 o 
   2   2   7    12671.89    13598.99    177.14 o 
   3   2   7       65.59      115.59      5.88 o 
   4   2   7      644.05      824.82     13.91 o 
   5   2   7      360.35      401.91     14.05 o 
   6   2   7    16726.24    16736.15    243.16 o 
   7   2   7     2035.26     1981.13     38.16 o 
   8   2   7     2005.51     1921.84     45.03 o 
   9   2   7     9826.49     9886.66    160.82 o 
  10   2   7       43.62       60.48     14.89 o 
  11   2   7       27.81        1.18     16.76 o 
  12   2   7       39.66        9.52     29.65 o 
  13   2   7     2451.89     2357.20     91.98 o 
 -10   3   7     1444.28     1441.19     63.77 o 
  -9   3   7      144.73      157.47     26.92 o 
  -8   3   7     5567.89     5408.22    132.65 o 
  -7   3   7     1518.56     1579.66     58.57 o 
  -6   3   7      405.45      387.05     29.13 o 
  -5   3   7      142.74      138.76     18.70 o 
  -4   3   7      158.66      171.26     18.10 o 
  -3   3   7     4433.49     4614.54     70.73 o 
  -2   3   7    26484.71    27720.34    356.06 o 
  -1   3   7    11869.85    12253.42    162.46 o 
   0   3   7    58193.20    57252.46    941.20 o 
   1   3   7       63.71       76.78     11.24 o 
   2   3   7     8163.36     8278.78    110.48 o 
   3   3   7       62.92       70.63      4.28 o 
   4   3   7     1494.23     1567.36     23.38 o 
   5   3   7    38804.14    38978.50    506.09 o 
   6   3   7     1197.70     1273.94     25.15 o 
   7   3   7    24455.00    24015.11    317.01 o 
   8   3   7     8549.38     8633.45    140.43 o 
   9   3   7     1053.81     1039.41     32.79 o 
  10   3   7     1527.72     1479.40     75.99 o 
  11   3   7      726.06      647.32     42.66 o 
  12   3   7     4429.94     4520.68    133.06 o 
  13   3   7     1485.30     1496.80     71.61 o 
  -9   4   7     4477.41     4388.87    143.17 o 
  -8   4   7      707.94      718.93     51.52 o 
  -7   4   7     2044.28     1989.50     68.32 o 
  -6   4   7      636.26      638.03     36.51 o 
  -5   4   7       23.89       41.40     18.34 o 
  -4   4   7     1447.43     1517.68     49.36 o 
  -3   4   7       48.52       51.63      9.83 o 
  -2   4   7    32130.45    32773.75    420.90 o 
  -1   4   7    18479.78    18813.66    245.18 o 
   0   4   7    12594.61    13279.52    174.76 o 
   1   4   7    10298.97    10507.69    141.75 o 
   2   4   7      667.28      740.98     21.82 o 
   3   4   7     2882.20     2775.25     40.12 o 
   4   4   7     6911.93     6822.23     97.54 o 
   5   4   7     3162.36     2951.65     60.40 o 
   6   4   7    27774.26    27960.70    305.50 o 
   7   4   7      175.92      206.48     14.06 o 
   8   4   7     6754.00     7122.58    118.99 o 
   9   4   7      335.58      353.16     23.21 o 
  10   4   7       65.62       69.75     24.10 o 
  11   4   7    10995.37    10940.64    331.54 o 
  12   4   7       25.51       16.20     21.31 o 
  13   4   7     3178.40     3194.68    187.54 o 
  -9   5   7      197.48      179.25     36.34 o 
  -8   5   7     3337.61     3333.12    116.37 o 
  -7   5   7      657.88      604.99     39.33 o 
  -6   5   7      147.36      103.38     21.07 o 
  -5   5   7     1307.54     1302.14     49.54 o 
  -4   5   7      578.99      558.58     30.67 o 
  -3   5   7    18625.41    18125.74    350.46 o 
  -2   5   7       65.14      147.14     10.17 o 
  -1   5   7     3555.98     3359.94     54.40 o 
   0   5   7      816.92      773.47     20.48 o 
   1   5   7      341.76      382.02     12.35 o 
   2   5   7     1615.98     1443.10     24.73 o 
   3   5   7     1916.25     1930.84     32.78 o 
   4   5   7    28653.67    28427.96    275.46 o 
   5   5   7    22892.18    22620.31    280.31 o 
   6   5   7    16034.97    16825.24    212.69 o 
   7   5   7     2763.07     2709.31     54.08 o 
   8   5   7       15.34        0.00      8.94 o 
   9   5   7     1870.21     1978.84     56.70 o 
  10   5   7     1123.30     1059.43     46.67 o 
  11   5   7     2663.85     2827.21    120.69 o 
  12   5   7     9321.30     8831.51    251.48 o 
  13   5   7       13.80       23.90     23.45 o 
  -8   6   7        3.67       52.33     33.87 o 
  -7   6   7      146.19      131.70     40.37 o 
  -6   6   7      206.20      190.67     28.55 o 
  -5   6   7     4989.49     4834.68    115.92 o 
  -4   6   7    11548.66    10897.26    258.46 o 
  -3   6   7      156.90      122.48     17.34 o 
  -2   6   7    18585.74    18893.96    284.22 o 
  -1   6   7     1568.86     1746.88     44.46 o 
   0   6   7      520.37      523.82     16.39 o 
   1   6   7    22916.54    23543.07    344.73 o 
   2   6   7     3437.51     3681.08     57.54 o 
   3   6   7    36367.20    35238.84    366.94 o 
   4   6   7     3865.84     4013.52     59.70 o 
   5   6   7    10322.66    10267.82    137.37 o 
   6   6   7     4139.08     4251.41     67.03 o 
   7   6   7       54.99       74.52     12.66 o 
   8   6   7    13272.98    13153.94    427.31 o 
   9   6   7     2180.10     2242.00     56.54 o 
  10   6   7     7379.17     7179.74    168.37 o 
  11   6   7     5418.55     5280.83    184.21 o 
  12   6   7      301.22      275.74     42.49 o 
  13   6   7      800.83      717.46     50.51 o 
  -8   7   7        2.64        0.00     23.89 o 
  -7   7   7       31.30       11.77     21.38 o 
  -6   7   7     7145.00     7038.29    122.23 o 
  -5   7   7     3316.88     3301.09     64.54 o 
  -4   7   7     5353.12     5198.75    139.19 o 
  -3   7   7     5878.21     5610.03    172.71 o 
  -2   7   7       28.01       25.53      9.12 o 
  -1   7   7       23.16       46.51     12.18 o 
   0   7   7      401.83      323.89     14.08 o 
   1   7   7    11207.96    11033.45    151.67 o 
   2   7   7    32621.70    32586.79    349.84 o 
   3   7   7     1309.38     1312.25     22.77 o 
   4   7   7    16052.66    15479.74    212.34 o 
   5   7   7     2425.63     2431.88     43.32 o 
   6   7   7      187.85      217.28     11.19 o 
   7   7   7     4191.55     4014.29     75.14 o 
   8   7   7     1361.47     1480.12     42.32 o 
   9   7   7    19408.01    19512.33    353.31 o 
  10   7   7     1570.73     1592.42     60.16 o 
  11   7   7     5541.40     5408.18    186.96 o 
  12   7   7     1166.98     1154.62     74.19 o 
  13   7   7        9.84        0.00     20.80 o 
  -8   8   7      768.77      799.12     60.42 o 
  -7   8   7     3727.71     3726.48    370.22 o 
  -6   8   7       10.75       39.94     10.71 o 
  -5   8   7     5585.07     5422.70     98.39 o 
  -4   8   7     2497.18     2390.55     74.74 o 
  -3   8   7      183.97      154.41     10.80 o 
  -2   8   7      333.62      312.47     13.25 o 
  -1   8   7        1.15        4.17      4.82 o 
   0   8   7    12358.81    12428.00    193.32 o 
   1   8   7     5428.31     5405.84     73.02 o 
   2   8   7    18952.42    18891.13    229.06 o 
   3   8   7    14681.68    14608.42    202.69 o 
   4   8   7      162.59      184.95     11.89 o 
   5   8   7     4713.58     5257.56     72.53 o 
   6   8   7       17.12       25.21      6.64 o 
   7   8   7     5132.41     5043.05     92.01 o 
   8   8   7    23787.05    23392.66    359.68 o 
   9   8   7     1641.01     1651.07     99.08 o 
  10   8   7     3531.60     3781.24    140.25 o 
  11   8   7      255.37      196.79     34.14 o 
  12   8   7      154.43      106.53     32.97 o 
  13   8   7     1210.03     1265.06     80.96 o 
  -7   9   7     2022.02     1924.78     88.74 o 
  -6   9   7     5375.01     5238.44    153.80 o 
  -5   9   7        0.48        8.87     12.58 o 
  -4   9   7      120.93      146.17     31.70 o 
  -3   9   7     1340.89     1255.20     40.85 o 
  -2   9   7     1771.57     1764.85     41.35 o 
  -1   9   7     8005.74     7754.93    118.67 o 
   0   9   7      210.44      188.62     11.72 o 
   1   9   7    14013.65    14007.55    179.50 o 
   2   9   7     4691.89     4667.04     76.29 o 
   3   9   7      551.59      571.57     18.92 o 
   4   9   7      360.89      319.47     14.48 o 
   5   9   7       20.56       20.50      6.59 o 
   6   9   7    12015.73    11751.56    168.72 o 
   7   9   7     6443.68     6465.43    107.33 o 
   8   9   7     4283.59     4461.11     92.69 o 
   9   9   7     5879.89     5897.89    141.61 o 
  10   9   7      183.40      107.17     26.21 o 
  11   9   7      324.34      358.70     40.90 o 
  12   9   7       28.06       36.78     26.53 o 
  13   9   7     2408.53     2696.37    126.61 o 
  -6  10   7       95.02       98.82     14.89 o 
  -5  10   7      306.86      327.19     21.41 o 
  -4  10   7        0.24        0.00     10.21 o 
  -3  10   7     2377.23     2416.55     54.87 o 
  -2  10   7     5156.23     5270.36     95.37 o 
  -1  10   7     3547.91     3433.37     63.40 o 
   0  10   7     6046.31     5883.58     95.36 o 
   1  10   7      164.05      171.89     11.20 o 
   2  10   7     1685.75     1708.25     37.70 o 
   3  10   7      429.26      444.84     18.05 o 
   4  10   7     2686.09     2583.37     51.44 o 
   5  10   7    21782.76    20594.92    824.02 o 
   6  10   7       13.45       31.45      8.11 o 
   7  10   7    12391.85    12647.04    194.94 o 
   8  10   7     2833.31     2970.33     69.60 o 
   9  10   7      121.20      137.43     20.54 o 
  10  10   7      117.55      126.61     28.54 o 
  11  10   7       25.63       18.60     22.83 o 
  12  10   7     7666.11     7383.46    245.83 o 
  13  10   7     2188.42     2251.12    114.56 o 
  -6  11   7       19.63        0.00     11.99 o 
  -5  11   7      337.03      298.20     25.45 o 
  -4  11   7     3031.44     3112.68     75.29 o 
  -3  11   7      146.97      169.94     28.98 o 
  -2  11   7     9755.20     9853.38    162.49 o 
  -1  11   7     3433.42     3500.45     70.67 o 
   0  11   7      388.41      375.37     19.68 o 
   1  11   7       35.74       36.83      8.53 o 
   2  11   7      281.82      238.76     16.33 o 
   3  11   7    15229.54    14728.88    224.77 o 
   4  11   7    11619.58    11519.53    180.10 o 
   5  11   7     8059.66     7906.51    129.93 o 
   6  11   7    16956.33    16792.79    243.97 o 
   7  11   7      341.81      319.11     18.38 o 
   8  11   7       25.40       22.38     10.76 o 
   9  11   7      466.25      440.99     30.72 o 
  10  11   7     1650.78     1737.48     85.18 o 
  11  11   7    16440.16    16762.48    481.40 o 
  12  11   7      107.10       76.09     30.86 o 
  13  11   7     2038.62     2245.52    113.40 o 
  -5  12   7     2238.67     2453.87     87.35 o 
  -4  12   7      347.58      386.32     24.77 o 
  -3  12   7     8356.28     8228.56    236.31 o 
  -2  12   7      199.05      194.37     17.82 o 
  -1  12   7     1349.00     1343.17     39.78 o 
   0  12   7       58.40       48.45     10.44 o 
   1  12   7     2138.01     2115.95     51.14 o 
   2  12   7     3311.34     3137.52     64.89 o 
   3  12   7      474.75      462.56     26.21 o 
   4  12   7    26169.68    25020.41    368.71 o 
   5  12   7    15772.00    15287.19    234.49 o 
   6  12   7     5440.26     5419.26     97.05 o 
   7  12   7       72.25       50.57     14.71 o 
   8  12   7       85.70       97.14     15.02 o 
   9  12   7     8763.53     8569.51    196.08 o 
  10  12   7     3974.95     4165.41    152.93 o 
  11  12   7     1782.22     1740.12     91.42 o 
  12  12   7     4594.33     4811.16    179.77 o 
  13  12   7      147.04      106.53     36.88 o 
  -4  13   7     2520.77     2719.36     72.22 o 
  -3  13   7      315.11      313.47     39.56 o 
  -2  13   7     2173.86     2132.60     60.10 o 
  -1  13   7       90.08       69.05     14.46 o 
   0  13   7     3215.58     3199.84     68.88 o 
   1  13   7    11987.33    11715.91    189.79 o 
   2  13   7     4290.54     4322.49     84.33 o 
   3  13   7     8213.97     8156.55    138.24 o 
   4  13   7       32.19       46.59     11.81 o 
   5  13   7       85.04       88.07     12.80 o 
   6  13   7     1511.80     1507.52     41.27 o 
   7  13   7       20.54       29.54      9.37 o 
   8  13   7    10501.09    10245.87    162.31 o 
   9  13   7     2208.53     2205.28     74.63 o 
  10  13   7     7793.67     7744.16    247.41 o 
  11  13   7     3808.69     3825.00    149.76 o 
  12  13   7      403.21      374.24     48.09 o 
  -3  14   7      464.97      415.74     28.08 o 
  -2  14   7      197.20      174.59     20.73 o 
  -1  14   7      921.59      878.88     33.32 o 
   0  14   7      580.86      599.65     27.66 o 
   1  14   7     2950.55     3022.59     67.88 o 
   2  14   7    11196.94    11168.54    183.92 o 
   3  14   7      186.92      198.79     17.87 o 
   4  14   7     1192.51     1282.47     39.25 o 
   5  14   7      796.67      721.21     29.20 o 
   6  14   7     4442.34     4303.90     85.19 o 
   7  14   7    12400.39    12353.24    198.92 o 
   8  14   7     2427.10     2408.62     55.94 o 
   9  14   7     8910.37     8701.51    206.47 o 
  10  14   7     1239.15     1251.11     74.93 o 
  11  14   7      546.25      562.36     53.27 o 
  12  14   7       97.76      110.76     32.97 o 
  -3  15   7        3.44        0.00     14.20 o 
  -2  15   7      570.82      522.01     28.75 o 
  -1  15   7       89.23       81.20     15.41 o 
   0  15   7     8555.87     8217.01    163.55 o 
   1  15   7     2052.93     2102.91     61.35 o 
   2  15   7     1298.45     1310.80     42.00 o 
   3  15   7      196.85      196.90     18.80 o 
   4  15   7      141.00      141.82     17.05 o 
   5  15   7     6489.57     6379.63    116.91 o 
   6  15   7     2227.45     2178.15     55.78 o 
   7  15   7     6877.08     6900.88    125.06 o 
   8  15   7     9068.27     9551.08    290.01 o 
   9  15   7      116.68      111.29     18.51 o 
  10  15   7      195.33      222.36     37.10 o 
  11  15   7        1.33        6.24     23.99 o 
  -1  16   7     5466.33     5542.20    108.66 o 
   0  16   7        1.32       17.90     15.73 o 
   1  16   7     3099.25     2970.39     78.53 o 
   2  16   7      665.05      662.13     34.77 o 
   3  16   7      119.25      120.36     24.02 o 
   4  16   7     2510.32     2497.31     69.63 o 
   5  16   7        0.68       27.05     15.03 o 
   6  16   7     6872.62     6924.60    127.35 o 
   7  16   7     2797.62     2811.39     77.57 o 
   8  16   7     3879.81     3933.72    114.70 o 
   9  16   7     2365.47     2413.37     76.78 o 
  10  16   7       52.86       40.03     21.19 o 
  11  16   7     1691.06     1672.27     92.79 o 
   0  17   7     2290.78     2297.94     69.58 o 
   1  17   7       36.23        5.99     15.47 o 
   2  17   7       28.78       11.38     15.35 o 
   3  17   7      518.90      516.47     42.72 o 
   4  17   7     2908.43     2890.49     78.92 o 
   5  17   7    10213.89    10396.25    294.07 o 
   6  17   7      119.11      168.88     45.66 o 
   7  17   7     4401.02     4553.06    182.04 o 
   8  17   7     1290.34     1220.29     58.96 o 
   9  17   7        7.21        0.00     20.82 o 
  10  17   7     1666.29     1570.15     62.47 o 
   2  18   7       79.39      112.65     25.30 o 
   3  18   7     3715.72     3842.80    116.80 o 
   4  18   7     4306.22     4403.63    128.25 o 
   5  18   7     1777.65     1964.28     76.28 o 
   6  18   7     3805.19     3907.00    117.87 o 
   7  18   7        0.85        0.00     21.45 o 
   8  18   7       21.49       21.08     63.99 o 
  -2 -17   8      668.51      731.32     48.43 o 
  -5 -16   8        0.65       11.93     21.33 o 
  -4 -16   8     1097.74     1186.92     61.89 o 
  -3 -16   8        7.09        0.00     14.26 o 
  -2 -16   8     8854.65     8821.02    170.33 o 
  -1 -16   8     3367.86     3147.12    103.01 o 
   0 -16   8     1555.81     1546.08     68.82 o 
   1 -16   8     2574.36     2566.66     92.19 o 
  -7 -15   8        8.05       36.38     22.35 o 
  -6 -15   8       30.48       28.37     19.75 o 
  -5 -15   8      601.45      543.02     60.18 o 
  -4 -15   8     1398.34     1445.01     49.59 o 
  -3 -15   8    10772.00    10730.57    197.16 o 
  -2 -15   8      134.67      155.07     20.20 o 
  -1 -15   8     8613.14     9092.79    212.30 o 
   0 -15   8     1596.43     1586.02     52.67 o 
   1 -15   8        1.91        0.00     16.83 o 
   2 -15   8     1377.29     1478.72     66.31 o 
   3 -15   8       55.93      106.18     41.69 o 
  -8 -14   8      332.93      345.30     28.80 o 
  -7 -14   8       48.90       56.04     27.13 o 
  -6 -14   8      375.67      389.27     29.11 o 
  -5 -14   8     5432.32     5367.02     99.84 o 
  -4 -14   8     5494.06     5512.29    101.43 o 
  -3 -14   8     2664.98     2648.47     61.20 o 
  -2 -14   8     7395.79     7230.10    114.48 o 
  -1 -14   8       58.03       43.44     12.26 o 
   0 -14   8      103.77      117.82     16.68 o 
   1 -14   8      843.03      859.68     36.59 o 
   2 -14   8      670.90      653.30     62.25 o 
   3 -14   8    10082.63    10480.74    247.33 o 
   4 -14   8      504.11      519.62     41.74 o 
   5 -14   8     2820.91     2738.01    128.94 o 
  -8 -13   8       17.33       13.61     19.06 o 
  -7 -13   8       34.48       31.96     15.63 o 
  -6 -13   8     5577.03     5651.53    129.57 o 
  -5 -13   8      750.10      785.71     39.64 o 
  -4 -13   8     8219.14     7967.81    122.21 o 
  -3 -13   8     4776.85     4621.11     80.26 o 
  -2 -13   8     1216.30     1178.52     34.09 o 
  -1 -13   8       45.22       40.52     11.16 o 
   0 -13   8       53.53       43.12     11.29 o 
   1 -13   8     3603.07     3671.29     68.84 o 
   2 -13   8    10489.56    10284.48    167.80 o 
   3 -13   8     1843.24     1929.07     73.68 o 
   4 -13   8     3552.17     3493.32    183.74 o 
   5 -13   8        1.67        0.00     23.25 o 
   6 -13   8       47.62        0.00     24.84 o 
  -9 -12   8        0.57        2.38     14.64 o 
  -8 -12   8     1050.83      982.86     64.12 o 
  -7 -12   8     7036.36     6965.63    142.78 o 
  -6 -12   8     1259.62     1341.02     67.05 o 
  -5 -12   8    19345.27    19262.23    296.77 o 
  -4 -12   8      800.01      750.46     32.75 o 
  -3 -12   8      611.88      574.26     27.11 o 
  -2 -12   8       33.30       35.77      9.81 o 
  -1 -12   8     1021.59      958.76     30.10 o 
   0 -12   8    12303.79    12177.67    171.26 o 
   1 -12   8     2747.43     2688.24     54.19 o 
   2 -12   8     9289.84     9200.03    136.80 o 
   3 -12   8     5682.04     5796.75    118.54 o 
   4 -12   8      225.86      180.18     38.31 o 
   5 -12   8      130.98       76.41     29.91 o 
   6 -12   8       90.79       54.53     29.59 o 
   7 -12   8      925.00     1045.55     78.21 o 
  -9 -11   8     2938.78     3006.79     78.06 o 
  -8 -11   8      833.69      939.60     50.71 o 
  -7 -11   8     3181.20     3127.99     77.86 o 
  -6 -11   8     9398.66     9205.95    174.79 o 
  -5 -11   8       69.31       47.66     13.53 o 
  -4 -11   8     1695.26     1702.25     45.49 o 
  -3 -11   8     2245.32     2254.72     53.60 o 
  -2 -11   8     1858.89     1785.14     39.75 o 
  -1 -11   8    19124.84    18897.37    250.47 o 
   0 -11   8     2257.97     2262.29     46.41 o 
   1 -11   8    12893.95    12421.28    172.81 o 
   2 -11   8     1285.68     1248.65     33.59 o 
   3 -11   8     3039.17     2968.44     80.10 o 
   4 -11   8      127.31      113.31     17.81 o 
   5 -11   8       12.58        9.83     22.30 o 
   6 -11   8     3307.79     3185.17    134.96 o 
   7 -11   8      896.90      831.01     66.69 o 
 -10 -10   8      548.03      549.54     31.26 o 
  -9 -10   8       20.39        0.00     13.95 o 
  -8 -10   8     7590.95     7804.61    154.31 o 
  -7 -10   8     2562.46     2625.70     67.52 o 
  -6 -10   8     3823.80     3820.47     86.29 o 
  -5 -10   8      152.71      151.69     30.48 o 
  -4 -10   8      410.40      388.40     20.67 o 
  -3 -10   8     1468.26     1375.40     38.33 o 
  -2 -10   8     3361.81     3270.75     66.66 o 
  -1 -10   8    10801.15    10867.47    151.02 o 
   0 -10   8    19749.15    19530.19    256.70 o 
   1 -10   8     2077.92     1979.51     41.56 o 
   2 -10   8      382.77      359.35     17.79 o 
   3 -10   8      601.95      594.90     23.08 o 
   4 -10   8     4109.85     4154.75     80.27 o 
   5 -10   8     5346.93     5368.98    110.95 o 
   6 -10   8      670.80      593.43     52.00 o 
   7 -10   8     4426.47     4581.18    174.38 o 
   8 -10   8      430.73      507.40     54.75 o 
 -10  -9   8      526.57      524.47     31.68 o 
  -9  -9   8     6648.56     6516.12    133.13 o 
  -8  -9   8      419.64      454.02     26.69 o 
  -7  -9   8     3605.61     3670.97     83.21 o 
  -6  -9   8     1049.00      981.79     49.99 o 
  -5  -9   8        3.73       12.99      9.48 o 
  -4  -9   8     6267.89     6205.31    101.47 o 
  -3  -9   8      662.81      680.26     25.21 o 
  -2  -9   8    20271.12    19799.79    295.50 o 
  -1  -9   8      884.29      844.43     28.84 o 
   0  -9   8     1091.22     1103.47     27.55 o 
   1  -9   8      247.77      275.00     14.56 o 
   2  -9   8       10.60        4.31      6.91 o 
   3  -9   8     2100.97     2155.44     50.94 o 
   4  -9   8     6032.12     6122.63    105.09 o 
   5  -9   8    11964.92    12084.68    231.23 o 
   6  -9   8    10699.64    10770.63    230.09 o 
   7  -9   8      217.10      290.74     41.32 o 
   8  -9   8      370.08      279.86     41.96 o 
   9  -9   8       31.19       35.83     29.80 o 
 -10  -8   8     3482.93     3459.31     74.47 o 
  -9  -8   8     1552.77     1569.60     44.25 o 
  -8  -8   8     2678.75     2650.45     69.97 o 
  -7  -8   8       20.28       18.43      9.98 o 
  -6  -8   8     1120.30     1109.07     32.82 o 
  -5  -8   8     7022.13     7091.64    133.38 o 
  -4  -8   8     2940.03     2951.25     61.18 o 
  -3  -8   8    20264.05    19528.19    271.36 o 
  -2  -8   8     1298.59     1285.99     31.44 o 
  -1  -8   8     9593.29     9572.90    143.73 o 
   0  -8   8      411.91      435.48     15.74 o 
   1  -8   8      342.42      324.92     17.63 o 
   2  -8   8     5809.42     5705.71     85.93 o 
   3  -8   8       17.07       22.75      7.88 o 
   4  -8   8    14955.24    14925.96    220.25 o 
   5  -8   8    10719.18    11005.45    170.78 o 
   6  -8   8     1204.72     1333.79     52.90 o 
   7  -8   8     1352.81     1401.72     78.84 o 
   8  -8   8        1.07        0.00     19.66 o 
   9  -8   8     2605.75     2570.92    123.12 o 
 -10  -7   8     2898.50     2829.77     62.67 o 
  -9  -7   8     1600.49     1602.66     42.64 o 
  -8  -7   8      197.75      186.92     14.99 o 
  -7  -7   8      424.41      433.33     22.23 o 
  -6  -7   8     1137.02     1107.42     31.40 o 
  -5  -7   8     9223.63     9108.96    145.16 o 
  -4  -7   8    13792.02    13489.69    211.97 o 
  -3  -7   8     1830.29     1820.80     41.04 o 
  -2  -7   8     5295.63     5294.97     84.23 o 
  -1  -7   8       73.12       97.35     11.90 o 
   0  -7   8       30.98       26.98      6.19 o 
   1  -7   8     6411.48     6466.37     88.41 o 
   2  -7   8     2377.63     2439.22     41.58 o 
   3  -7   8    18173.23    18003.05    234.44 o 
   4  -7   8      113.71      136.91     11.26 o 
   5  -7   8     3385.86     3437.40     66.52 o 
   6  -7   8       48.13       28.62     13.01 o 
   7  -7   8       19.62        6.61     14.04 o 
   8  -7   8     2472.45     2700.39    118.90 o 
   9  -7   8        1.25       34.35     26.10 o 
  10  -7   8     4181.17     4432.80    177.13 o 
 -10  -6   8      194.47      183.76     32.19 o 
  -9  -6   8       37.36       35.13     11.51 o 
  -8  -6   8      273.57      291.90     16.18 o 
  -7  -6   8     1157.95     1089.58     29.60 o 
  -6  -6   8    10311.88    10097.91    159.16 o 
  -5  -6   8      598.50      641.48     19.62 o 
  -4  -6   8     7391.98     7472.01    105.43 o 
  -3  -6   8     3095.12     3221.74     46.41 o 
  -2  -6   8        5.72        3.29      3.76 o 
  -1  -6   8     1756.94     1868.66     39.19 o 
   0  -6   8      847.65      876.27     22.38 o 
   1  -6   8    32787.50    32860.99    390.62 o 
   2  -6   8    19663.58    19274.81    234.98 o 
   3  -6   8     4925.17     5049.15     74.00 o 
   4  -6   8     4699.64     4892.72     69.18 o 
   5  -6   8       12.84       11.64      6.69 o 
   6  -6   8     1174.30     1180.19     34.22 o 
   7  -6   8     2059.73     2119.98     51.04 o 
   8  -6   8     2151.52     2383.80     81.66 o 
   9  -6   8     7931.51     8252.86    298.78 o 
  10  -6   8       32.90       43.64     21.61 o 
  11  -6   8      952.72     1003.60     80.00 o 
 -10  -5   8       31.94        0.00     19.19 o 
  -9  -5   8       33.74       41.24     20.00 o 
  -8  -5   8     2164.29     2013.29     75.82 o 
  -7  -5   8     6467.87     6441.11    149.95 o 
  -6  -5   8      254.97      262.47     28.61 o 
  -5  -5   8     7967.21     8164.06    161.88 o 
  -4  -5   8       65.86       64.77     10.53 o 
  -3  -5   8       15.49       25.47      8.11 o 
  -2  -5   8     3767.07     3822.22     69.45 o 
  -1  -5   8      937.57      989.83     23.77 o 
   0  -5   8    25917.03    26176.26    275.72 o 
   1  -5   8     3741.68     3846.75     45.99 o 
   2  -5   8    14934.88    15026.28    187.14 o 
   3  -5   8     1662.06     1595.49     26.76 o 
   4  -5   8       26.89       23.13      5.58 o 
   5  -5   8     5606.52     5679.97     81.09 o 
   6  -5   8      137.98      127.54     13.08 o 
   7  -5   8     6574.12     6752.31    114.39 o 
   8  -5   8     8806.05     8989.65    167.76 o 
   9  -5   8      906.18     1052.50     53.49 o 
  10  -5   8     3420.86     3488.31    111.23 o 
  11  -5   8      160.37      110.15     62.09 o 
 -10  -4   8      170.36      150.60     27.31 o 
  -9  -4   8     4672.74     4496.40    118.23 o 
  -8  -4   8     2680.89     2573.20     68.28 o 
  -7  -4   8     2659.19     2720.22     75.77 o 
  -6  -4   8     1839.99     1777.89     55.45 o 
  -5  -4   8       90.08       57.79     13.49 o 
  -4  -4   8     1022.96     1106.92     30.36 o 
  -3  -4   8     1640.61     1771.93     39.55 o 
  -2  -4   8     6998.65     6849.31    103.53 o 
  -1  -4   8    16693.55    17123.62    224.28 o 
   0  -4   8     2282.15     2433.72     48.95 o 
   1  -4   8     9034.29     8678.17     90.28 o 
   2  -4   8      575.97      534.55     15.22 o 
   3  -4   8        0.46       11.76      6.89 o 
   4  -4   8     6838.43     6894.27     93.59 o 
   5  -4   8     1609.90     1670.42     32.05 o 
   6  -4   8    21339.25    22147.66    296.58 o 
   7  -4   8     3748.32     4034.82     76.10 o 
   8  -4   8     5709.09     5874.50    113.71 o 
   9  -4   8     2478.70     2503.42     84.19 o 
  10  -4   8        7.04        0.00     16.01 o 
  11  -4   8     1100.56     1039.82     58.51 o 
 -10  -3   8     2289.82     2231.33     77.81 o 
  -9  -3   8       56.05       66.85     21.79 o 
  -8  -3   8     5013.40     4986.56    107.64 o 
  -7  -3   8     1418.89     1435.83     46.80 o 
  -6  -3   8      668.85      633.17     32.07 o 
  -5  -3   8      320.77      254.11     27.96 o 
  -4  -3   8       49.40       51.70      9.38 o 
  -3  -3   8     9831.72     9604.56    135.28 o 
  -2  -3   8     6566.73     6248.37    112.48 o 
  -1  -3   8    13880.84    13834.16    182.13 o 
   0  -3   8    25911.59    25794.21    328.88 o 
   1  -3   8      770.96      832.55     18.51 o 
   2  -3   8     1406.75     1518.67     23.16 o 
   3  -3   8     6694.79     7201.70     82.27 o 
   4  -3   8    18131.83    18491.95    207.74 o 
   5  -3   8    26994.45    27028.03    322.91 o 
   6  -3   8      878.75     1011.64     27.31 o 
   7  -3   8     7472.28     7810.91    118.24 o 
   8  -3   8      712.44      701.91     28.53 o 
   9  -3   8      194.92      212.35     25.74 o 
  10  -3   8      655.24      609.45     42.10 o 
  11  -3   8      246.73      238.29     32.68 o 
  12  -3   8     9940.64     9965.63    247.75 o 
 -10  -2   8      505.25      517.74     39.92 o 
  -9  -2   8     4424.62     4466.86    181.48 o 
  -8  -2   8      633.55      596.41     35.25 o 
  -7  -2   8      272.88      262.04     23.66 o 
  -6  -2   8        0.65        4.09     11.40 o 
  -5  -2   8       21.94        7.12      9.05 o 
  -4  -2   8    13079.94    13357.03    219.47 o 
  -3  -2   8       27.96       34.86      6.71 o 
  -2  -2   8    61157.04    61858.05    772.40 o 
  -1  -2   8     5394.80     5306.79     79.44 o 
   0  -2   8     4660.20     4630.10     65.95 o 
   1  -2   8     4828.25     5186.92     73.25 o 
   2  -2   8     6651.05     7201.11     95.30 o 
   3  -2   8    14912.34    14536.01    202.19 o 
   4  -2   8    12923.23    13414.43    157.53 o 
   5  -2   8    17894.44    18236.54    243.89 o 
   6  -2   8     7801.28     7957.22    128.64 o 
   7  -2   8       55.82       56.72     12.04 o 
   8  -2   8       40.36       25.63      9.50 o 
   9  -2   8       29.69       17.04     12.59 o 
  10  -2   8     2003.47     2135.49     77.64 o 
  11  -2   8     4993.38     4934.50    139.82 o 
  12  -2   8      115.51      131.11     29.71 o 
 -10  -1   8     2346.50     2203.35    133.07 o 
  -9  -1   8     1087.72      955.78     65.88 o 
  -8  -1   8     1190.75     1196.47     45.03 o 
  -7  -1   8        0.47        0.00     11.56 o 
  -6  -1   8      736.48      712.29     30.58 o 
  -5  -1   8     1734.51     1674.05     45.08 o 
  -4  -1   8     5424.38     5658.80     93.78 o 
  -3  -1   8    23327.42    24110.67    287.43 o 
  -2  -1   8      126.91      138.57     16.27 o 
  -1  -1   8    27101.21    28428.60    382.73 o 
   0  -1   8        1.86       11.67      6.69 o 
   1  -1   8     6637.85     7354.57     98.88 o 
   2  -1   8    35210.06    35981.61    417.06 o 
   3  -1   8       25.60       40.02      7.18 o 
   4  -1   8    32984.84    32911.32    438.79 o 
   5  -1   8    11953.67    12347.18    174.77 o 
   6  -1   8     1036.33     1008.68     28.31 o 
   7  -1   8      347.34      364.03     18.00 o 
   8  -1   8      416.73      381.21     18.59 o 
   9  -1   8    10453.78     9987.49    181.65 o 
  10  -1   8     2612.31     2644.97     88.14 o 
  11  -1   8     2331.27     2404.97     86.49 o 
  12  -1   8     2369.23     2362.32     88.77 o 
 -10   0   8      812.53      868.40     63.73 o 
  -9   0   8      227.08      239.31     29.54 o 
  -8   0   8      335.90      286.86     28.63 o 
  -7   0   8     3360.86     3265.12     76.87 o 
  -6   0   8     4035.41     4070.18     86.30 o 
  -5   0   8     8463.29     8265.72    144.51 o 
  -4   0   8     9865.98     9585.91    225.90 o 
  -3   0   8     1406.27     1404.98     26.37 o 
  -1   0   8      933.55     1008.71     29.62 o 
   0   0   8    16824.20    17408.22    259.29 o 
   1   0   8    30849.02    32350.76    465.17 o 
   2   0   8    18913.49    19620.55    230.65 o 
   3   0   8    52631.25    52707.08    848.19 o 
   4   0   8       59.03       58.15      7.62 o 
   5   0   8     1672.81     1681.85     33.63 o 
   6   0   8     2041.89     2109.79     44.10 o 
   7   0   8     2801.87     2872.31     57.80 o 
   8   0   8    11909.60    12214.54    192.47 o 
   9   0   8       51.45       50.28     12.00 o 
  10   0   8    11797.55    11500.98    207.07 o 
  11   0   8     2848.23     2717.34     92.95 o 
  12   0   8      632.94      620.71     45.00 o 
  13   0   8      213.38      184.76     40.53 o 
 -10   1   8       12.67       23.28     21.64 o 
  -9   1   8        5.36        0.00     15.94 o 
  -8   1   8     1935.41     1994.34     68.22 o 
  -7   1   8     1952.70     1847.29     55.58 o 
  -6   1   8    16712.45    15940.01    259.53 o 
  -5   1   8     2057.72     2128.62     57.36 o 
  -4   1   8    10126.41     9949.63    166.18 o 
  -3   1   8      427.20      442.28     14.82 o 
  -2   1   8      919.87      994.55     20.54 o 
  -1   1   8    16165.88    16731.15    289.77 o 
   0   1   8    15051.04    16114.57    277.91 o 
   1   1   8    71170.74    71818.45   1020.47 o 
   2   1   8    37192.88    37689.58    436.05 o 
   3   1   8     4667.64     4943.11     66.71 o 
   4   1   8       20.56       31.54      3.85 o 
   5   1   8       57.47       52.05      9.12 o 
   6   1   8     6802.49     6745.81    109.09 o 
   7   1   8    21260.45    21376.95    314.27 o 
   8   1   8     1359.83     1418.82     37.85 o 
   9   1   8    22889.74    23124.36    345.54 o 
  10   1   8      145.40      137.85     24.35 o 
  11   1   8     1220.28     1139.21     55.05 o 
  12   1   8       33.22        6.47     18.45 o 
  13   1   8       74.78       94.07     27.84 o 
  -9   2   8      354.81      346.09     34.85 o 
  -8   2   8     3108.15     3135.61     89.96 o 
  -7   2   8     9928.45     9790.49    176.44 o 
  -6   2   8      570.55      613.99     35.68 o 
  -5   2   8     7394.45     6982.65    342.23 o 
  -4   2   8        2.09       10.54     14.08 o 
  -3   2   8      661.17      715.85     28.31 o 
  -2   2   8     8834.00     9126.41    125.36 o 
  -1   2   8      682.45      718.81     30.45 o 
   0   2   8    56829.30    57353.71    943.36 o 
   1   2   8    13043.58    13630.82    286.39 o 
   2   2   8    36139.30    37475.96    475.01 o 
   3   2   8     5308.11     5746.63    107.92 o 
   4   2   8      337.39      347.99      7.72 o 
   5   2   8    11181.06    11352.92    159.85 o 
   6   2   8     1990.22     2006.91     39.26 o 
   7   2   8    11235.93    11022.11    190.06 o 
   8   2   8     8090.75     8245.62    135.21 o 
   9   2   8     1386.10     1283.22     37.85 o 
  10   2   8     4476.59     4346.85     93.07 o 
  11   2   8        2.45        0.00     15.30 o 
  12   2   8      325.60      369.84     36.00 o 
  13   2   8     1591.33     1426.64     70.05 o 
  -9   3   8     4304.44     4344.30    116.78 o 
  -8   3   8     1820.44     1786.46     66.28 o 
  -7   3   8     1896.79     1899.88     82.12 o 
  -6   3   8     2825.74     2828.80     80.51 o 
  -5   3   8     1333.63     1267.58     47.32 o 
  -4   3   8      372.18      401.45     25.28 o 
  -3   3   8      390.19      361.29     16.57 o 
  -2   3   8    12557.31    12977.42    174.50 o 
  -1   3   8    23550.94    24271.56    312.83 o 
   0   3   8      909.82      845.27     26.45 o 
   1   3   8    35105.53    35669.75    698.11 o 
   2   3   8     3219.62     3487.20     49.20 o 
   3   3   8     1375.30     1564.22     33.46 o 
   4   3   8    14660.36    15087.36    185.80 o 
   5   3   8     3504.91     3636.76     54.64 o 
   6   3   8    43463.96    42887.68    607.34 o 
   7   3   8     2541.48     2580.16     52.08 o 
   8   3   8     5880.55     5928.21    149.02 o 
   9   3   8      905.67      914.14     30.64 o 
  10   3   8      385.06      368.46     23.83 o 
  11   3   8     5320.39     5030.24    178.19 o 
  12   3   8      510.17      489.55     40.47 o 
  13   3   8     4717.82     4527.82    166.72 o 
  -9   4   8       13.18       34.31     23.31 o 
  -8   4   8     2693.60     2699.98    187.28 o 
  -7   4   8      830.38      773.45     46.57 o 
  -6   4   8       10.83       25.10     16.00 o 
  -5   4   8      278.91      279.89     25.11 o 
  -4   4   8     1048.87     1020.69     40.68 o 
  -3   4   8    13456.87    12980.02    336.98 o 
  -2   4   8    12294.38    12415.15    169.37 o 
  -1   4   8     7162.09     7367.28    103.83 o 
   0   4   8      122.16       86.59      5.92 o 
   1   4   8      330.45      373.85     18.87 o 
   2   4   8    10295.88    11130.11    196.46 o 
   3   4   8      151.72      118.65      5.83 o 
   4   4   8    15762.72    16275.52    254.80 o 
   5   4   8    31425.59    31694.26    531.19 o 
   6   4   8       25.04       19.23      8.01 o 
   7   4   8    10020.43    10245.98    159.36 o 
   8   4   8      514.17      507.66     24.54 o 
   9   4   8      264.47      238.85     17.02 o 
  10   4   8     4657.48     4767.12    122.74 o 
  11   4   8      313.98      307.55     40.48 o 
  12   4   8    11680.91    11249.93    264.85 o 
  13   4   8      642.38      631.14     46.97 o 
  -9   5   8     3394.75     3583.47    128.65 o 
  -8   5   8        2.68        6.83     21.66 o 
  -7   5   8       46.33        3.74     20.64 o 
  -6   5   8      682.67      628.04     47.96 o 
  -5   5   8     1049.35     1057.38     45.27 o 
  -4   5   8     7702.62     7690.26    159.98 o 
  -3   5   8      168.31      181.17     18.80 o 
  -2   5   8    14221.54    13766.24    212.13 o 
  -1   5   8     3925.79     4294.51     85.77 o 
   0   5   8       58.80       60.05      6.35 o 
   1   5   8       73.96       47.72      5.83 o 
   2   5   8      174.04      185.97      9.65 o 
   3   5   8    24866.85    25167.80    288.57 o 
   4   5   8    15974.81    16418.01    185.94 o 
   5   5   8     2539.34     2333.77     39.06 o 
   6   5   8     6029.30     6159.55     89.40 o 
   7   5   8       40.96       48.96      6.98 o 
   8   5   8     2253.39     2279.72     70.11 o 
   9   5   8     1915.85     1927.12     62.16 o 
  10   5   8     4960.31     4842.23    128.25 o 
  11   5   8    10825.42    10898.69    328.37 o 
  12   5   8      768.70      667.41     57.92 o 
  13   5   8     1746.42     1624.23     85.29 o 
  -8   6   8      152.81       86.99     29.25 o 
  -7   6   8        4.24       11.70     22.46 o 
  -6   6   8     2638.33     2544.60     79.50 o 
  -5   6   8     4805.36     4824.11    117.54 o 
  -4   6   8     2495.58     2457.50     71.38 o 
  -3   6   8    12574.41    12262.85    234.42 o 
  -2   6   8     1206.71     1232.95     34.01 o 
  -1   6   8      572.37      577.60     21.63 o 
   0   6   8      979.41      904.65     23.91 o 
   1   6   8     6832.17     6917.90    115.25 o 
   2   6   8    40582.78    40213.94    511.91 o 
   3   6   8      569.64      618.39     17.75 o 
   4   6   8    15927.08    15861.42    195.84 o 
   5   6   8     2923.71     3084.20     50.75 o 
   6   6   8      312.94      296.04     18.81 o 
   7   6   8     3532.34     3622.01     68.07 o 
   8   6   8      263.70      281.57     20.04 o 
   9   6   8    12265.25    12384.41    234.13 o 
  10   6   8     2871.74     2945.37    157.84 o 
  11   6   8     5583.16     5435.66    187.91 o 
  12   6   8     2592.79     2328.80    108.86 o 
  13   6   8       18.62        0.00     19.38 o 
  -8   7   8        9.26       44.22     28.38 o 
  -7   7   8     2294.40     2359.90     96.21 o 
  -6   7   8      652.67      577.69     45.84 o 
  -5   7   8     5132.90     5100.52    135.44 o 
  -4   7   8     4227.73     4113.07    102.85 o 
  -3   7   8     1015.76      890.74     39.09 o 
  -2   7   8     1089.81     1027.05     31.86 o 
  -1   7   8      357.75      386.87     19.02 o 
   0   7   8    12123.59    12387.00    205.95 o 
   1   7   8    18770.61    19473.40    288.08 o 
   2   7   8     4775.51     4663.87     76.17 o 
   3   7   8    18716.78    18340.83    452.22 o 
   4   7   8      608.48      685.77     23.26 o 
   5   7   8      645.58      657.30     19.93 o 
   6   7   8     4910.25     4986.51     87.53 o 
   7   7   8     1244.52     1157.11     31.10 o 
   8   7   8    20806.82    20481.80    364.99 o 
   9   7   8      216.68      214.30     22.54 o 
  10   7   8     4466.31     4484.98    116.58 o 
  11   7   8      766.22      689.07     56.23 o 
  12   7   8      140.16      101.25     30.54 o 
  13   7   8      987.86      961.85     69.75 o 
  -7   8   8      566.24      572.34     50.50 o 
  -6   8   8     7922.47     7855.78    393.95 o 
  -5   8   8      301.58      320.79     30.66 o 
  -4   8   8     1603.76     1544.62     57.04 o 
  -3   8   8       13.84        8.46     13.10 o 
  -2   8   8       49.32       29.50     13.30 o 
  -1   8   8     4597.55     4410.51    112.90 o 
   0   8   8     3111.95     3235.93     70.76 o 
   1   8   8     9050.06     8728.66    153.39 o 
   2   8   8     6886.91     6805.61    122.69 o 
   3   8   8      691.78      746.11     16.42 o 
   4   8   8        2.99       14.95      5.33 o 
   5   8   8       17.22       20.80      6.11 o 
   6   8   8     4158.65     3867.87    100.24 o 
   7   8   8     8326.18     8107.72    176.83 o 
   8   8   8     4679.79     4696.17    114.10 o 
   9   8   8     9355.27     9507.60    209.37 o 
  10   8   8       59.10       34.29     15.59 o 
  11   8   8       77.12       75.88     26.74 o 
  12   8   8       14.99        0.00     23.36 o 
  13   8   8     1153.13     1317.59     84.23 o 
  -7   9   8     3648.68     3661.63    130.62 o 
  -6   9   8        7.91        3.75     23.43 o 
  -5   9   8     1563.29     1584.67     73.37 o 
  -4   9   8      282.94      225.26     26.76 o 
  -3   9   8     1149.47      998.98     44.56 o 
  -2   9   8     6565.54     6483.01    141.33 o 
  -1   9   8     1096.66     1087.62     41.87 o 
   0   9   8     7936.26     7304.74    139.35 o 
   1   9   8      284.96      243.67     18.19 o 
   2   9   8      808.95      810.86     21.62 o 
   3   9   8     1242.56     1204.72     27.98 o 
   4   9   8      994.24      964.35     27.52 o 
   5   9   8     9614.92     9394.64    137.93 o 
   6   9   8     2104.08     2044.52     37.90 o 
   7   9   8     8991.77     8670.36    157.46 o 
   8   9   8     4993.37     4942.64    100.02 o 
   9   9   8      838.35      873.80     40.94 o 
  10   9   8      409.87      436.49     47.40 o 
  11   9   8      137.92      115.20     30.44 o 
  12   9   8     1737.63     1664.56     89.52 o 
  13   9   8     4931.09     4823.95    184.53 o 
  -6  10   8      128.71      165.38     34.98 o 
  -5  10   8      324.88      263.67     36.77 o 
  -4  10   8      799.94      830.59     52.71 o 
  -3  10   8      343.95      366.74     30.78 o 
  -2  10   8     4057.39     4006.88    101.25 o 
  -1  10   8     6152.25     5897.24    118.94 o 
   0  10   8        8.52       10.20      5.64 o 
   1  10   8     1844.61     1857.27     35.25 o 
   2  10   8       41.14       42.61      7.68 o 
   3  10   8     5463.23     5352.58     91.73 o 
   4  10   8    16868.48    16460.40    246.21 o 
   5  10   8     1070.29     1044.15     33.05 o 
   6  10   8    22146.97    21915.22    282.05 o 
   7  10   8      997.45      999.33     46.20 o 
   8  10   8     2621.32     2517.86     61.38 o 
   9  10   8       45.12       56.88     16.63 o 
  10  10   8        2.61        0.00     14.07 o 
  11  10   8    13395.07    13395.42    393.15 o 
  12  10   8     2164.66     2302.38    109.81 o 
  13  10   8     6578.62     6389.90    225.11 o 
  -5  11   8      849.90     1105.26    100.40 o 
  -4  11   8      141.30       79.06     35.77 o 
  -3  11   8     5978.70     5838.35    272.25 o 
  -2  11   8     4142.00     4065.31     95.11 o 
  -1  11   8     1279.27     1276.76     43.01 o 
   0  11   8      701.49      681.43     37.18 o 
   1  11   8       35.44       25.93      7.90 o 
   2  11   8     1823.28     1799.55     42.19 o 
   3  11   8     1440.92     1389.45     36.13 o 
   4  11   8    10725.85    10309.81    162.97 o 
   5  11   8    15685.66    14907.21    226.36 o 
   6  11   8      298.74      291.08     23.72 o 
   7  11   8     2363.02     2342.77     49.18 o 
   8  11   8      147.31      155.11     20.27 o 
   9  11   8     2609.63     2555.90     77.78 o 
  10  11   8    11319.95    11909.79    349.82 o 
  11  11   8      912.80      898.44     64.79 o 
  12  11   8     8460.55     8915.80    285.04 o 
  13  11   8      111.83      136.97     35.93 o 
  -5  12   8     1638.86     1629.84     82.58 o 
  -4  12   8     5839.10     5542.10    179.83 o 
  -3  12   8       87.41      116.33     14.75 o 
  -2  12   8     6211.98     6154.51    121.09 o 
  -1  12   8     1153.30     1145.02     33.93 o 
   0  12   8       36.46       26.20      9.01 o 
   1  12   8      353.78      370.06     17.90 o 
   2  12   8      227.06      225.18     17.41 o 
   3  12   8    12807.50    12348.89    193.94 o 
   4  12   8    11495.64    11359.63    179.76 o 
   5  12   8     1434.03     1368.51     37.52 o 
   6  12   8     3680.42     3588.02    111.45 o 
   7  12   8      332.72      347.30     16.60 o 
   8  12   8     4882.10     4718.18    139.62 o 
   9  12   8     4992.13     4977.07    127.04 o 
  10  12   8     5187.64     5225.98    178.82 o 
  11  12   8     8655.62     8302.29    263.69 o 
  12  12   8      693.34      803.85     64.79 o 
  13  12   8      279.65      235.05     43.54 o 
  -4  13   8      656.72      677.88     73.87 o 
  -3  13   8     1031.53     1062.68     37.04 o 
  -2  13   8      229.63      212.73     18.28 o 
  -1  13   8      438.54      411.98     24.40 o 
   0  13   8     1723.83     1736.91     52.61 o 
   1  13   8      143.22      170.95     16.03 o 
   2  13   8    10772.68    10389.68    169.37 o 
   3  13   8     1416.36     1393.74     39.44 o 
   4  13   8     3957.80     3877.51     76.58 o 
   5  13   8       93.21       86.03     12.89 o 
   6  13   8        2.35       11.62      9.60 o 
   7  13   8    10433.82    10144.56    188.55 o 
   8  13   8        5.02       26.01     16.58 o 
   9  13   8    10851.45    10320.32    230.44 o 
  10  13   8     2936.23     2838.42    117.21 o 
  11  13   8     1048.90     1097.66     71.13 o 
  12  13   8     1523.09     1406.26     84.13 o 
  -3  14   8       12.53        0.00     15.76 o 
  -2  14   8      199.55      194.12     19.25 o 
  -1  14   8       95.81      102.36     15.22 o 
   0  14   8    10564.87    10159.18    166.61 o 
   1  14   8     5774.39     5782.47    108.00 o 
   2  14   8     2219.63     2194.51     91.01 o 
   3  14   8     5238.48     5247.48     98.74 o 
   4  14   8     1369.18     1332.18     39.84 o 
   5  14   8      289.83      263.93     19.46 o 
   6  14   8     3861.50     3960.13     80.30 o 
   7  14   8     1356.10     1384.04     44.24 o 
   8  14   8    20820.70    20563.46    358.13 o 
   9  14   8       23.38       19.59     15.99 o 
  10  14   8     1790.03     1768.03     88.25 o 
  11  14   8       14.90        0.00     19.87 o 
  12  14   8      161.55      177.55     36.88 o 
  -2  15   8      399.79      418.18     36.70 o 
  -1  15   8     4285.29     4282.96     86.66 o 
   0  15   8      709.45      714.18     35.30 o 
   1  15   8     4839.45     4816.44    106.08 o 
   2  15   8     2786.56     2699.76     82.43 o 
   3  15   8       28.67       25.46     12.42 o 
   4  15   8     2302.87     2388.20     58.19 o 
   5  15   8       27.70       43.64     13.66 o 
   6  15   8     9778.90     9662.93    163.51 o 
   7  15   8     7475.10     7478.17    133.07 o 
   8  15   8     1659.12     1709.94     55.45 o 
   9  15   8     2058.33     2049.55     67.07 o 
  10  15   8       72.95       26.15     16.72 o 
  11  15   8      588.54      570.39     51.89 o 
  -1  16   8      382.67      429.78     25.61 o 
   0  16   8     6357.58     6610.44    138.34 o 
   1  16   8      691.79      612.14     32.85 o 
   2  16   8      226.94      203.00     21.87 o 
   3  16   8      182.84      177.19     21.26 o 
   4  16   8      510.75      499.26     49.37 o 
   5  16   8    12172.33    11769.85    219.44 o 
   6  16   8     1074.58     1048.65     43.57 o 
   7  16   8     6283.69     6299.13    118.38 o 
   8  16   8     2615.01     2624.02     87.14 o 
   9  16   8        4.94       10.78     20.82 o 
  10  16   8     1186.26     1261.41     53.23 o 
   1  17   8       12.15        0.00     14.98 o 
   2  17   8      317.35      307.65     60.78 o 
   3  17   8     1099.36     1137.47     46.24 o 
   4  17   8     6434.68     6472.15    137.17 o 
   5  17   8      201.42      241.42     39.04 o 
   6  17   8     3307.50     3459.77    105.44 o 
   7  17   8      400.75      403.14     34.23 o 
   8  17   8       65.46       98.50     27.80 o 
   9  17   8      781.44      795.92     60.14 o 
   3  18   8     1320.79     1253.66     49.64 o 
   4  18   8     4073.71     4217.40    103.16 o 
   5  18   8     4763.45     4735.65    132.99 o 
   6  18   8        7.35        0.00     18.04 o 
   7  18   8        0.16        1.52     17.38 o 
   8  18   8       15.85        0.00     20.61 o 
  -4 -16   9       44.77       29.03     16.11 o 
  -3 -16   9     6238.02     6540.36    135.08 o 
  -2 -16   9     1160.61     1273.04     48.47 o 
  -1 -16   9     5692.64     5802.89    124.13 o 
   0 -16   9     2812.05     2824.88     97.02 o 
   1 -16   9      107.63       97.65     25.89 o 
  -6 -15   9      182.41      160.74     23.06 o 
  -5 -15   9     1534.29     1600.22     53.60 o 
  -4 -15   9     4972.52     5127.08     98.88 o 
  -3 -15   9      151.71      193.19     19.83 o 
  -2 -15   9     9131.02     9077.86    172.27 o 
  -1 -15   9     1021.87      985.37     72.88 o 
   0 -15   9       83.22       89.12     28.22 o 
   1 -15   9      939.76      917.69     51.35 o 
   2 -15   9        2.53        0.00     17.15 o 
   3 -15   9     4619.26     4751.46    138.25 o 
  -7 -14   9        0.59        0.00     14.71 o 
  -6 -14   9     1619.33     1729.67     57.17 o 
  -5 -14   9     1908.26     1943.63     60.72 o 
  -4 -14   9     2613.58     2673.13     61.74 o 
  -3 -14   9     7498.71     7410.38    127.54 o 
  -2 -14   9       86.88       75.69     19.74 o 
  -1 -14   9      311.00      317.70     20.29 o 
   0 -14   9      544.49      482.60     26.33 o 
   1 -14   9     1476.39     1469.31     44.80 o 
   2 -14   9     7359.66     7662.24    151.23 o 
   3 -14   9       67.70      143.19     26.92 o 
   4 -14   9     8169.14     7895.82    264.11 o 
  -8 -13   9       18.31        0.39     14.00 o 
  -7 -13   9     2905.33     3061.41     90.95 o 
  -6 -13   9       29.27        0.00     22.96 o 
  -5 -13   9    10607.40    10419.26    197.79 o 
  -4 -13   9     3538.56     3624.23     87.48 o 
  -3 -13   9      768.99      734.49     27.42 o 
  -2 -13   9      149.29      164.63     15.97 o 
  -1 -13   9       23.59       20.50     11.94 o 
   0 -13   9     2812.21     2902.37     58.58 o 
   1 -13   9     3447.12     3555.33     67.69 o 
   2 -13   9     2893.12     3154.71     77.71 o 
   3 -13   9     6807.85     7158.86    233.66 o 
   4 -13   9       27.09       20.32     23.78 o 
   5 -13   9      159.34       98.61     34.35 o 
  -8 -12   9     1317.78     1287.21     45.72 o 
  -7 -12   9      764.19      785.36     35.51 o 
  -6 -12   9     9700.08    10007.16    189.65 o 
  -5 -12   9      432.63      451.07     27.54 o 
  -4 -12   9      866.63      848.05     39.65 o 
  -3 -12   9      529.79      524.21     22.44 o 
  -2 -12   9      454.14      462.02     20.92 o 
  -1 -12   9     1952.51     2109.67     46.02 o 
   0 -12   9      244.04      248.47     16.98 o 
   1 -12   9     5972.47     5999.87     96.73 o 
   2 -12   9     4380.02     4310.00     83.38 o 
   3 -12   9     1340.64     1422.34     55.25 o 
   4 -12   9      566.97      496.77     61.89 o 
   5 -12   9      121.99      127.46     34.45 o 
   6 -12   9      342.81      385.75     48.51 o 
  -9 -11   9       10.02        0.00     16.76 o 
  -8 -11   9     3663.60     3619.55     85.13 o 
  -7 -11   9     5014.01     5087.12    109.09 o 
  -6 -11   9      565.85      563.59     36.78 o 
  -5 -11   9     3991.41     3895.40     87.86 o 
  -4 -11   9      419.47      422.80     22.79 o 
  -3 -11   9     3292.98     3339.19     69.86 o 
  -2 -11   9     2581.07     2665.96     51.85 o 
  -1 -11   9     2521.41     2445.37     48.90 o 
   0 -11   9     6279.27     6329.11     98.14 o 
   1 -11   9     1521.36     1522.59     37.18 o 
   2 -11   9     2553.30     2422.25     49.94 o 
   3 -11   9      229.72      194.50     19.12 o 
   4 -11   9      210.45      234.75     21.75 o 
   5 -11   9     3448.52     3478.35     98.26 o 
   6 -11   9      141.27      184.63     37.20 o 
   7 -11   9     4866.29     4859.35    184.85 o 
  -9 -10   9     3703.64     3673.07     83.34 o 
  -8 -10   9      211.35      203.05     18.38 o 
  -7 -10   9     1602.84     1662.70     48.28 o 
  -6 -10   9      329.72      326.27     33.56 o 
  -5 -10   9     1058.80     1072.10     36.47 o 
  -4 -10   9      234.26      256.93     22.67 o 
  -3 -10   9      673.03      673.96     26.11 o 
  -2 -10   9     3132.19     3000.82     62.65 o 
  -1 -10   9     8538.61     8546.76    123.05 o 
   0 -10   9       36.96       47.71      9.88 o 
   1 -10   9      580.01      519.70     20.65 o 
   2 -10   9      103.56       91.57     11.51 o 
   3 -10   9       20.19       22.23     10.24 o 
   4 -10   9     6598.03     6656.32    140.35 o 
   5 -10   9      285.97      309.08     27.38 o 
   6 -10   9     8686.66     9373.42    295.92 o 
   7 -10   9       54.88       82.33     29.17 o 
   8 -10   9     1541.60     1507.09     90.15 o 
  -9  -9   9      162.06      153.30     28.25 o 
  -8  -9   9     3880.74     3847.54     82.93 o 
  -7  -9   9       16.78        3.47     11.50 o 
  -6  -9   9      163.97      152.78     14.28 o 
  -5  -9   9      266.22      282.32     17.74 o 
  -4  -9   9      874.58      882.64     52.05 o 
  -3  -9   9    11470.89    11295.92    208.89 o 
  -2  -9   9     8526.77     8587.51    139.91 o 
  -1  -9   9     7439.84     7435.46    107.34 o 
   0  -9   9     2075.09     1996.88     40.07 o 
   1  -9   9       23.63       18.66      7.88 o 
   2  -9   9      442.26      451.36     24.14 o 
   3  -9   9     1007.41     1057.61     32.08 o 
   4  -9   9     3387.03     3460.08     68.65 o 
   5  -9   9     4657.03     4866.48    102.43 o 
   6  -9   9       20.65       33.23     16.24 o 
   7  -9   9     1821.13     1790.22     93.53 o 
   8  -9   9        0.02        0.00     21.67 o 
   9  -9   9      381.86      398.23     52.42 o 
 -10  -8   9     1297.63     1306.06     60.63 o 
  -9  -8   9     2820.55     2878.05    112.60 o 
  -8  -8   9        5.05       13.67     17.83 o 
  -7  -8   9        9.65        0.00     32.01 o 
  -6  -8   9      554.02      548.80     19.19 o 
  -5  -8   9     6330.29     6293.54    118.45 o 
  -4  -8   9    11120.29    11228.98    180.91 o 
  -3  -8   9     1778.91     1816.56     41.98 o 
  -2  -8   9     9625.36     9496.36    141.33 o 
  -1  -8   9     2229.53     2197.46     46.79 o 
   0  -8   9       49.08       55.01      8.08 o 
   1  -8   9     1117.64     1126.21     27.09 o 
   2  -8   9       23.14       24.20      7.28 o 
   3  -8   9     9625.38     9629.28    134.96 o 
   4  -8   9     2838.36     2823.60     57.80 o 
   5  -8   9    11672.51    11918.63    207.82 o 
   6  -8   9     3708.29     3821.01     86.22 o 
   7  -8   9       44.97       20.06     21.98 o 
   8  -8   9      868.59      657.05     57.18 o 
   9  -8   9      162.74      160.01     37.41 o 
 -10  -7   9      727.81      708.23     45.85 o 
  -9  -7   9      279.70      255.03     30.91 o 
  -8  -7   9      159.82      195.07     31.18 o 
  -7  -7   9        8.82        0.00     14.80 o 
  -6  -7   9     8829.52     8807.59    179.54 o 
  -5  -7   9     4061.04     4197.98     99.28 o 
  -4  -7   9     5404.98     5431.35    106.45 o 
  -3  -7   9     6132.95     6028.84    132.79 o 
  -2  -7   9      401.94      363.02     13.91 o 
  -1  -7   9     1317.93     1309.29     29.76 o 
   0  -7   9     2965.16     2919.26     46.42 o 
   1  -7   9     9718.79     9690.54    131.69 o 
   2  -7   9    16875.66    16402.95    214.10 o 
   3  -7   9        2.93       16.68      6.85 o 
   4  -7   9     6645.16     6518.44    106.28 o 
   5  -7   9       33.01       50.52     12.46 o 
   6  -7   9      131.37      138.68     17.43 o 
   7  -7   9     1536.83     1574.67    112.87 o 
   8  -7   9      141.04      107.80     30.86 o 
   9  -7   9     5955.61     5961.98    211.16 o 
  10  -7   9      512.74      591.10     59.82 o 
 -10  -6   9       92.11       96.98     26.73 o 
  -9  -6   9       11.10        0.00     24.42 o 
  -8  -6   9      519.39      462.67     34.28 o 
  -7  -6   9     3127.14     3255.08     87.49 o 
  -6  -6   9       16.74       18.48     17.91 o 
  -5  -6   9    10927.82    10822.33    208.47 o 
  -4  -6   9     1616.71     1584.67     44.53 o 
  -3  -6   9      121.89      127.35     14.43 o 
  -2  -6   9     2379.94     2445.32     65.07 o 
  -1  -6   9      109.38      103.18     12.08 o 
   0  -6   9    12462.97    12503.81    154.95 o 
   1  -6   9    10127.70    10002.61    127.66 o 
   2  -6   9     5221.35     5119.88     71.90 o 
   3  -6   9     2559.10     2451.21     42.99 o 
   4  -6   9      540.16      543.08     20.39 o 
   5  -6   9      528.96      499.20     24.31 o 
   6  -6   9     2566.31     2515.33     75.06 o 
   7  -6   9     6039.22     5954.07    118.36 o 
   8  -6   9     9912.42    10080.50    217.80 o 
   9  -6   9      408.88      418.62     47.14 o 
  10  -6   9     2097.68     2074.30    107.59 o 
 -10  -5   9       53.60       59.53     24.25 o 
  -9  -5   9     1753.34     1696.40     65.02 o 
  -8  -5   9     3347.96     3341.65     92.26 o 
  -7  -5   9     1162.22     1170.33     48.16 o 
  -6  -5   9     8013.27     7734.99    159.66 o 
  -5  -5   9       72.55       66.48     15.18 o 
  -4  -5   9      122.54      155.65     16.03 o 
  -3  -5   9     2499.91     2537.43     53.26 o 
  -2  -5   9     3860.17     3930.84     72.18 o 
  -1  -5   9    13194.61    12380.99    238.43 o 
   0  -5   9      143.57      177.12     13.37 o 
   1  -5   9    25587.01    25701.44    277.69 o 
   2  -5   9     6095.19     6256.51     76.66 o 
   3  -5   9     2090.42     2189.82     33.48 o 
   4  -5   9     1931.81     2048.75     39.12 o 
   5  -5   9        0.89       22.77      7.84 o 
   6  -5   9    10588.87    10815.46    195.52 o 
   7  -5   9     3255.61     3413.59     68.63 o 
   8  -5   9     4190.92     4323.15    181.52 o 
   9  -5   9     5995.16     5966.13    156.70 o 
  10  -5   9       22.05        2.01     18.90 o 
  11  -5   9       90.69       77.88     25.57 o 
 -10  -4   9     2051.08     2020.62    118.65 o 
  -9  -4   9     1274.38     1148.27     57.27 o 
  -8  -4   9     5866.26     5775.75    149.36 o 
  -7  -4   9     4576.45     4479.72    108.27 o 
  -6  -4   9      423.48      461.08     29.08 o 
  -5  -4   9        5.25        0.00     10.43 o 
  -4  -4   9      295.25      289.98     18.12 o 
  -3  -4   9    11993.02    11883.81    183.31 o 
  -2  -4   9    12816.37    12851.22    183.67 o 
  -1  -4   9     1148.48     1122.86     25.14 o 
   0  -4   9     9654.82     9685.27    209.12 o 
   1  -4   9      662.22      708.26     29.29 o 
   2  -4   9     1041.59     1056.87     17.52 o 
   3  -4   9     1606.08     1581.82     27.79 o 
   4  -4   9     2497.80     2578.49     40.92 o 
   5  -4   9    20729.71    21409.92    327.09 o 
   6  -4   9      614.70      650.61     26.56 o 
   7  -4   9    13901.02    14554.74    218.49 o 
   8  -4   9     4833.66     4901.61     90.88 o 
   9  -4   9      245.35      198.21     21.48 o 
  10  -4   9      237.39      221.47     29.49 o 
  11  -4   9        4.39        0.00     20.17 o 
 -10  -3   9      269.48      244.10     32.81 o 
  -9  -3   9     7893.41     7896.25    175.10 o 
  -8  -3   9      283.50      245.45     28.08 o 
  -7  -3   9      864.25      813.06     36.00 o 
  -6  -3   9       87.63       76.40     15.06 o 
  -5  -3   9       42.80       38.93     12.76 o 
  -4  -3   9     5760.65     5564.44    115.39 o 
  -3  -3   9     1141.25     1145.34     30.51 o 
  -2  -3   9    15286.86    15323.23    202.89 o 
  -1  -3   9    14860.13    14906.41    196.73 o 
   0  -3   9      679.16      640.81     16.74 o 
   1  -3   9     1392.64     1507.05     48.73 o 
   2  -3   9       27.10       52.77      5.89 o 
   3  -3   9     5400.19     5297.82     72.96 o 
   4  -3   9     6430.54     6208.03     81.44 o 
   5  -3   9     5591.87     5344.50     91.30 o 
   6  -3   9    12914.11    13115.27    206.98 o 
   7  -3   9      331.86      355.73     18.76 o 
   8  -3   9     1135.47     1156.82     35.18 o 
   9  -3   9        9.16        0.00     11.67 o 
  10  -3   9      703.66      658.83     42.73 o 
  11  -3   9     5507.74     5564.24    154.62 o 
  12  -3   9      562.22      557.49     46.50 o 
 -10  -2   9     2605.02     2560.19    120.78 o 
  -9  -2   9      565.89      515.51     38.65 o 
  -8  -2   9     1093.30     1106.66     49.38 o 
  -7  -2   9      282.65      260.27     23.21 o 
  -6  -2   9     1485.11     1505.63     45.99 o 
  -5  -2   9     3773.78     3621.58     76.67 o 
  -4  -2   9     1301.60     1262.16     41.22 o 
  -3  -2   9    17508.08    18155.54    238.14 o 
  -2  -2   9    12766.41    13898.26    183.31 o 
  -1  -2   9     7550.41     7753.90    111.82 o 
   0  -2   9      826.51      969.11     19.97 o 
   1  -2   9       71.07       51.16      5.57 o 
   2  -2   9     5690.54     5744.04     90.64 o 
   3  -2   9     1534.26     1538.03     30.69 o 
   4  -2   9    15927.94    16155.48    194.78 o 
   5  -2   9    13945.18    13534.57    203.30 o 
   6  -2   9       17.08       27.43      8.72 o 
   7  -2   9       72.23       99.29     14.76 o 
   8  -2   9       11.19       18.38     28.92 o 
   9  -2   9     2018.92     2104.79     51.71 o 
  10  -2   9     5611.52     5802.25    121.35 o 
  11  -2   9     1078.02      999.73     54.78 o 
  12  -2   9     4830.36     5063.80    155.15 o 
 -10  -1   9      436.93      429.41     38.76 o 
  -9  -1   9      186.15      191.19     28.70 o 
  -8  -1   9        0.05       12.27     17.21 o 
  -7  -1   9     3703.89     3726.16     95.86 o 
  -6  -1   9     1515.62     1445.89     45.34 o 
  -5  -1   9     5268.27     5317.98    101.94 o 
  -4  -1   9     8049.59     7882.46    136.20 o 
  -3  -1   9      679.02      756.22     18.58 o 
  -2  -1   9      968.78      883.63     18.90 o 
  -1  -1   9      995.47     1050.14     20.75 o 
   0  -1   9     4385.04     4389.22     87.19 o 
   1  -1   9     7243.10     7101.33     96.43 o 
   2  -1   9      815.69     1043.49     21.10 o 
   3  -1   9    56789.54    56494.04   1039.27 o 
   4  -1   9    22700.31    23517.82    232.76 o 
   5  -1   9    24229.71    24035.71    520.30 o 
   7  -1   9      154.56      122.82     12.56 o 
   8  -1   9    12488.91    12572.65    215.20 o 
   9  -1   9     1424.60     1469.47     41.20 o 
  10  -1   9     6543.88     6519.78    163.76 o 
  11  -1   9     2921.69     2907.22     99.13 o 
  12  -1   9       73.03       67.04     24.28 o 
  -9   0   9        0.57        0.00     22.08 o 
  -8   0   9      526.46      525.85     36.68 o 
  -7   0   9      212.88      202.80     22.36 o 
  -6   0   9     6132.47     5985.91    116.25 o 
  -5   0   9     1373.40     1282.24     39.95 o 
  -4   0   9     4784.81     4767.70     91.09 o 
  -3   0   9     2029.23     2199.84     42.25 o 
  -2   0   9      746.37      807.65     17.31 o 
  -1   0   9     2303.59     2277.27     47.01 o 
   0   0   9    15670.02    16079.23    242.74 o 
   1   0   9    38543.45    40336.85    580.32 o 
   2   0   9    36555.63    38545.42    445.74 o 
   3   0   9       27.62       32.59     11.67 o 
   4   0   9     2122.54     2193.01     25.52 o 
   5   0   9      927.40      968.35     24.69 o 
   6   0   9     1577.29     1617.81     36.82 o 
   7   0   9     5096.01     4948.67     87.31 o 
   8   0   9      177.31      180.24     15.41 o 
   9   0   9    13296.36    13487.84    283.92 o 
  10   0   9     2287.81     2293.93     62.60 o 
  11   0   9     1448.09     1452.61     63.39 o 
  12   0   9      390.93      399.32     37.73 o 
  13   0   9       38.47       36.19     24.12 o 
  -9   1   9      690.69      652.04     45.07 o 
  -8   1   9     1199.87     1245.50     53.91 o 
  -7   1   9     6609.42     6631.53    130.82 o 
  -6   1   9       62.24       71.90     16.31 o 
  -5   1   9     8453.90     8338.77    147.90 o 
  -4   1   9     3044.85     3080.05     85.81 o 
  -3   1   9      388.63      425.01     14.77 o 
  -2   1   9     2185.72     2158.69     34.50 o 
  -1   1   9      412.46      448.93     19.98 o 
   0   1   9    23584.47    23405.33    404.57 o 
   1   1   9    16799.38    16676.73    568.66 o 
   2   1   9     7342.52     7469.18    119.10 o 
   3   1   9       87.00       90.88      7.90 o 
   4   1   9      133.54      128.74      6.01 o 
   5   1   9      123.98       95.97      6.41 o 
   6   1   9      249.49      208.03     12.23 o 
   7   1   9     8074.39     7977.85    128.34 o 
   8   1   9    17839.27    17549.40    265.41 o 
   9   1   9       99.09       74.67     14.47 o 
  10   1   9     2737.45     2897.13     78.96 o 
  11   1   9      113.25       70.50     21.04 o 
  12   1   9      408.36      346.62     36.25 o 
  13   1   9     1276.97     1330.94     97.50 o 
  -9   2   9     1952.98     1885.74     71.44 o 
  -8   2   9     3283.33     3248.05     93.82 o 
  -7   2   9     1421.93     1433.65     60.58 o 
  -6   2   9     8521.07     8255.88    157.53 o 
  -5   2   9      157.05      153.45     20.65 o 
  -4   2   9      341.06      320.49     22.80 o 
  -3   2   9      321.25      308.31     17.21 o 
  -2   2   9     4916.26     5131.15     75.62 o 
  -1   2   9    28057.70    28751.87    487.18 o 
   0   2   9     3947.19     4281.92     89.09 o 
   1   2   9    43456.77    44230.29    884.19 o 
   2   2   9     3400.00     3835.59     96.61 o 
   3   2   9     1078.04     1203.05     23.79 o 
   4   2   9     5205.29     5106.51     71.10 o 
   5   2   9      892.28      957.26     18.18 o 
   6   2   9    18214.45    17554.51    258.87 o 
   7   2   9     3365.62     3380.27     86.58 o 
   8   2   9     1992.42     2056.92     68.89 o 
   9   2   9     2703.43     2611.65     60.36 o 
  10   2   9      226.14      173.15     30.77 o 
  11   2   9     1032.57     1056.80     42.16 o 
  12   2   9      586.50      678.06     45.43 o 
  13   2   9      908.29      821.11     52.41 o 
  -9   3   9      296.29      305.75     34.53 o 
  -8   3   9     3005.12     2965.77    101.39 o 
  -7   3   9     1202.96     1163.95     60.96 o 
  -6   3   9      993.00      893.80     52.36 o 
  -5   3   9      359.59      311.19     26.15 o 
  -4   3   9       34.06       13.25     12.12 o 
  -3   3   9     5813.18     5820.57    190.69 o 
  -2   3   9     7169.62     7432.90    105.85 o 
  -1   3   9     3705.54     4060.75     60.96 o 
   0   3   9    14776.96    14962.64    280.90 o 
   1   3   9      349.26      345.48     35.45 o 
   2   3   9     2766.25     3106.00     50.84 o 
   3   3   9     3562.38     3792.55     56.69 o 
   4   3   9     3522.04     3684.04     61.62 o 
   5   3   9    17175.47    16874.25    217.49 o 
   6   3   9      268.19      289.46     14.18 o 
   7   3   9    11744.27    11497.33    177.20 o 
   8   3   9     1828.47     1779.19     49.73 o 
   9   3   9      331.51      364.14     25.42 o 
  10   3   9      960.15      893.92     37.31 o 
  11   3   9        1.58        0.00     20.29 o 
  12   3   9     4724.36     4801.22    137.39 o 
  13   3   9     1199.11     1187.72     61.70 o 
  -8   4   9      177.71      123.27     30.53 o 
  -7   4   9      451.20      389.42     39.04 o 
  -6   4   9       82.65      103.33     21.49 o 
  -5   4   9      238.09      276.65     26.23 o 
  -4   4   9     8069.74     7812.88    174.30 o 
  -3   4   9     1168.77     1132.41     56.97 o 
  -2   4   9    13894.05    14318.51    193.59 o 
  -1   4   9     3473.30     3351.25     57.29 o 
   0   4   9      238.93      275.16      9.78 o 
   1   4   9      942.87     1111.92     21.42 o 
   2   4   9     5138.02     5511.34     78.44 o 
   3   4   9    27724.06    28915.15    369.51 o 
   4   4   9    30135.18    30554.09    347.86 o 
   5   4   9    11425.77    11824.64    142.13 o 
   6   4   9    13285.41    13274.27    177.97 o 
   7   4   9       19.49       25.71      8.32 o 
   8   4   9      599.59      641.70     23.74 o 
   9   4   9      332.22      334.85     23.30 o 
  10   4   9     1304.49     1252.91     54.59 o 
  11   4   9    11439.57    10680.66    322.55 o 
  12   4   9      244.29      205.67     39.42 o 
  13   4   9     2565.22     2655.74     96.62 o 
  -8   5   9      291.56      269.74     39.23 o 
  -7   5   9       40.31        3.99     29.33 o 
  -6   5   9     1824.89     1753.48     63.82 o 
  -5   5   9     5402.47     5518.59    128.27 o 
  -4   5   9       59.74       56.63     16.38 o 
  -3   5   9    25182.29    24325.31    432.99 o 
  -2   5   9     2789.27     2805.49     57.66 o 
  -1   5   9     2283.72     2436.19     45.41 o 
   0   5   9      237.90      251.63     11.79 o 
   1   5   9     2249.71     2431.61     45.70 o 
   2   5   9    24170.00    24637.29    341.14 o 
   3   5   9     2906.72     2859.02     40.34 o 
   4   5   9    21119.05    21625.72    425.65 o 
   5   5   9    14286.41    14515.51    156.51 o 
   6   5   9      140.17      127.34      9.20 o 
   7   5   9     1303.63     1352.03     33.49 o 
   8   5   9     1212.78     1280.03     34.52 o 
   9   5   9     5865.73     5747.88    245.56 o 
  10   5   9     6808.20     6710.82    266.01 o 
  11   5   9     2237.97     2383.75    105.16 o 
  12   5   9     6865.96     6640.27    224.58 o 
  13   5   9      337.53      350.08     51.36 o 
  -8   6   9        4.37        0.00     22.75 o 
  -7   6   9     1698.87     1792.34     82.01 o 
  -6   6   9     1034.71     1027.68     57.89 o 
  -5   6   9     3372.55     3333.29     92.06 o 
  -4   6   9     8091.27     7740.03    164.68 o 
  -3   6   9      208.08      184.61     31.95 o 
  -2   6   9     7404.36     7614.22    139.71 o 
  -1   6   9      278.33      274.99     28.86 o 
   0   6   9     2900.48     2801.09     61.02 o 
   1   6   9    26155.55    27649.66    488.98 o 
   2   6   9     1855.27     1923.26     40.50 o 
   3   6   9    17437.47    17464.33    214.21 o 
   4   6   9      129.41       93.62      7.14 o 
   5   6   9       13.07       15.46      3.98 o 
   6   6   9     2455.96     2384.41     41.69 o 
   7   6   9       46.64       31.89      9.75 o 
   8   6   9    13105.39    13090.01    270.63 o 
   9   6   9     2257.62     2252.07     68.86 o 
  10   6   9     6346.83     6082.45    146.81 o 
  11   6   9     2057.43     1930.04     91.42 o 
  12   6   9      476.72      482.56     49.57 o 
  13   6   9      189.25      184.95     38.79 o 
  -7   7   9      369.11      339.17     42.47 o 
  -6   7   9     6312.97     6481.39    221.68 o 
  -5   7   9      798.13      846.40     56.76 o 
  -4   7   9     1373.86     1354.41     52.47 o 
  -3   7   9     1243.46     1123.77     44.62 o 
  -2   7   9        8.48        0.00     10.65 o 
  -1   7   9     2413.46     2617.79     56.49 o 
   0   7   9     3770.67     3855.33     94.30 o 
   1   7   9    11430.89    11556.28    195.05 o 
   2   7   9    18491.87    18284.67    230.72 o 
   3   7   9        2.53        2.00      6.24 o 
   4   7   9      380.65      391.38     18.11 o 
   5   7   9     3544.33     3731.24     60.36 o 
   6   7   9     1470.77     1516.85     50.69 o 
   7   7   9    12144.74    11851.02    204.37 o 
   8   7   9      849.40      853.21     43.86 o 
   9   7   9     7124.92     7121.87    162.53 o 
  10   7   9       95.70      102.37     20.06 o 
  11   7   9      508.31      390.51     40.90 o 
  12   7   9      156.86      163.07     35.09 o 
  13   7   9      317.40      363.88     45.97 o 
  -7   8   9     3285.79     3370.31    136.71 o 
  -6   8   9      168.68      184.20     33.12 o 
  -5   8   9     1502.16     1513.49    109.91 o 
  -4   8   9      157.67      144.87     36.97 o 
  -3   8   9      359.69      314.55     30.96 o 
  -2   8   9     4813.52     4675.45    109.22 o 
  -1   8   9       10.21       22.95     11.12 o 
   0   8   9    13482.35    13045.25    222.62 o 
   1   8   9     3358.23     3153.74     69.11 o 
   2   8   9      322.85      284.81     17.34 o 
   3   8   9      475.81      577.99     41.29 o 
   4   8   9      131.81      170.58      7.68 o 
   5   8   9     6357.75     6314.11     95.96 o 
   6   8   9     1936.09     1761.66     47.62 o 
   7   8   9     9321.72     9062.46    161.85 o 
   8   8   9    15826.54    15744.86    320.64 o 
   9   8   9        0.26        4.00     12.09 o 
  10   8   9      177.38      170.85     22.42 o 
  11   8   9      130.57       73.66     25.58 o 
  12   8   9     2348.46     2209.90    104.74 o 
  13   8   9     2842.83     3156.96    136.34 o 
  -6   9   9      894.46      854.58     59.49 o 
  -5   9   9      195.90      200.03     56.81 o 
  -4   9   9     1784.98     1767.03     80.22 o 
  -3   9   9     1859.47     1807.51     62.98 o 
  -2   9   9     2728.66     2693.67     76.44 o 
  -1   9   9     9578.44     9453.84    172.93 o 
   0   9   9      614.35      615.84     29.26 o 
   1   9   9     3144.31     3065.02     69.50 o 
   2   9   9      311.23      309.51     19.50 o 
   3   9   9     1885.18     1918.87     48.83 o 
   4   9   9    13356.34    13298.68    226.03 o 
   5   9   9       44.88       58.24      8.91 o 
   6   9   9    11609.57    11606.78    202.10 o 
   7   9   9     2495.06     2502.31     58.11 o 
   8   9   9     2427.27     2327.59     68.10 o 
   9   9   9      179.96      194.13     21.35 o 
  10   9   9       85.88       77.19     17.91 o 
  11   9   9     2854.05     2780.50    115.20 o 
  12   9   9     2830.01     2734.84    119.95 o 
  13   9   9     3016.97     3032.14    133.06 o 
  -6  10   9        1.96       10.72     27.53 o 
  -5  10   9      799.06      760.84     60.98 o 
  -4  10   9      356.95      311.47     36.47 o 
  -3  10   9     7350.82     7455.00    165.69 o 
  -2  10   9     7092.33     6954.66    153.83 o 
  -1  10   9     1141.41     1156.62     46.46 o 
   0  10   9     2816.70     2612.57     72.47 o 
   1  10   9        0.58        0.00      8.76 o 
   2  10   9     2042.42     2073.84     59.39 o 
   3  10   9     5825.14     5718.75     95.09 o 
   4  10   9     4222.08     4190.92     74.74 o 
   5  10   9    21305.21    21214.04    311.60 o 
   6  10   9      123.78      122.63     12.13 o 
   7  10   9     2812.35     2755.07     53.34 o 
   8  10   9       15.83       13.71     11.55 o 
   9  10   9      905.09      914.62     41.64 o 
  10  10   9     6084.29     6119.27    149.06 o 
  11  10   9       23.06       72.92     27.37 o 
  12  10   9     9617.73     9434.30    295.60 o 
  13  10   9     2397.58     2586.99    121.22 o 
  -5  11   9      293.11      251.68     38.44 o 
  -4  11   9     4025.62     4085.48    172.27 o 
  -3  11   9      528.77      513.84     44.18 o 
  -2  11   9     7377.71     7203.45    160.80 o 
  -1  11   9      882.56      848.18     41.53 o 
   0  11   9      206.37      218.94     23.20 o 
   1  11   9      435.95      404.76     22.84 o 
   2  11   9      406.81      422.30     16.66 o 
   3  11   9     5716.12     5552.51     95.60 o 
   4  11   9     5863.40     5748.86     98.67 o 
   5  11   9      723.86      706.08     44.52 o 
   6  11   9     3316.63     3210.17     63.21 o 
   7  11   9      137.26      113.19     11.58 o 
   8  11   9     1116.52     1096.78     44.21 o 
   9  11   9     3882.65     3849.73    102.86 o 
  10  11   9     1787.63     1828.42     65.36 o 
  11  11   9    13087.18    13464.54    393.26 o 
  12  11   9      147.46      124.71     34.88 o 
  13  11   9      434.92      413.02     49.99 o 
  -4  12   9      142.66      122.40     30.67 o 
  -3  12   9     3787.32     3727.33    227.23 o 
  -2  12   9       81.82       82.67     26.00 o 
  -1  12   9       14.57       16.10     16.29 o 
   0  12   9     1470.88     1478.89     55.20 o 
   1  12   9      547.63      514.09     26.62 o 
   2  12   9    10996.58    11060.37    175.74 o 
   3  12   9     2857.72     2835.33     59.09 o 
   4  12   9     8464.69     8294.48    136.59 o 
   5  12   9     3159.05     3079.54     64.62 o 
   6  12   9      871.17      863.24     32.25 o 
   7  12   9     3420.31     3382.60     77.06 o 
   8  12   9     1222.53     1196.79     37.79 o 
   9  12   9     9706.81     9434.55    211.43 o 
  10  12   9     5640.22     5577.49    141.46 o 
  11  12   9     1243.66     1113.93     69.86 o 
  12  12   9     1394.25     1440.40     83.28 o 
  -4  13   9     2254.48     2211.26    178.50 o 
  -3  13   9       39.57       25.94     24.47 o 
  -2  13   9        2.42        0.00     22.83 o 
  -1  13   9       90.36       91.08     30.49 o 
   0  13   9     6201.00     6113.66    120.36 o 
   1  13   9    15941.87    15266.97    236.54 o 
   2  13   9     1008.08     1003.01     31.74 o 
   3  13   9    11212.90    10893.44    175.86 o 
   4  13   9     1351.27     1304.04     37.29 o 
   5  13   9       77.65       84.33     12.91 o 
   6  13   9     1032.01     1067.63     33.99 o 
   7  13   9     1429.19     1546.88     47.99 o 
   8  13   9    13996.93    13669.06    290.43 o 
   9  13   9     1305.66     1348.33     56.33 o 
  10  13   9     4965.27     4830.81    168.99 o 
  11  13   9      978.39      983.20     65.31 o 
  12  13   9       20.06        0.00     21.14 o 
  -3  14   9       98.45       77.61     28.08 o 
  -2  14   9       60.64       68.65     27.01 o 
  -1  14   9     6666.37     6320.76    144.84 o 
   0  14   9     3928.57     4019.10     82.53 o 
   1  14   9     4674.50     4698.19    125.28 o 
   2  14   9     4007.70     3766.61     76.24 o 
   3  14   9      191.78      210.19     17.38 o 
   4  14   9      537.14      522.90     24.60 o 
   5  14   9      947.88      922.05     32.54 o 
   6  14   9     6975.02     6808.66    120.57 o 
   7  14   9    13829.83    14061.43    253.23 o 
   8  14   9     1183.36     1172.84     43.86 o 
   9  14   9     3976.60     4012.73     87.74 o 
  10  14   9      166.68      160.22     30.86 o 
  11  14   9        3.73        0.00     21.03 o 
  12  14   9      734.62      663.18     57.70 o 
  -2  15   9     3311.76     3148.00    147.06 o 
  -1  15   9        2.97       27.58     19.74 o 
   0  15   9     8992.66     8906.56    148.87 o 
   1  15   9     1818.46     1818.06     52.24 o 
   2  15   9      581.53      588.88     51.69 o 
   3  15   9      154.04      156.29     18.19 o 
   4  15   9       81.13       76.08     14.38 o 
   5  15   9     5347.19     5320.58    101.62 o 
   6  15   9     4466.62     4317.07     86.83 o 
   7  15   9     4318.44     4500.73    101.90 o 
   8  15   9     7083.60     7043.56    144.60 o 
   9  15   9      175.62      169.84     31.28 o 
  10  15   9      332.05      323.70     27.76 o 
  11  15   9      709.31      783.66     60.77 o 
   0  16   9       14.40       10.40     12.66 o 
   1  16   9      923.76      891.91     36.43 o 
   2  16   9       83.23       39.67     14.66 o 
   3  16   9      680.82      582.17     38.57 o 
   4  16   9     6045.25     6202.26    129.59 o 
   5  16   9       52.93       79.01     18.03 o 
   6  16   9     9237.51     9252.36    178.85 o 
   7  16   9     2420.61     2528.19     79.68 o 
   8  16   9     1931.81     1913.40     82.07 o 
   9  16   9       20.11       18.39     20.93 o 
  10  16   9        2.28        0.00     14.39 o 
   1  17   9        1.39        0.00     12.63 o 
   2  17   9     1720.95     1693.07     54.81 o 
   3  17   9     2835.34     2894.05     76.29 o 
   4  17   9     1716.05     1837.92     72.56 o 
   5  17   9     7798.10     7786.29    157.85 o 
   6  17   9      293.30      292.04     39.45 o 
   7  17   9      537.46      558.29     47.67 o 
   8  17   9       55.10      117.31     28.85 o 
   9  17   9      247.12      168.04     34.98 o 
   3  18   9     4875.47     5244.76    118.18 o 
   4  18   9     6131.59     6157.34    134.23 o 
   5  18   9      302.35      363.37     34.97 o 
   6  18   9      174.81      200.92     28.26 o 
   7  18   9        0.32        5.72     20.66 o 
  -2 -16  10     5210.34     5507.59    119.10 o 
  -1 -16  10     1580.68     1633.25     56.00 o 
  -5 -15  10     2139.94     2070.22     54.47 o 
  -4 -15  10      458.13      490.62     26.82 o 
  -3 -15  10     6264.62     6459.72    117.14 o 
  -2 -15  10      178.85      208.05     20.75 o 
  -1 -15  10     1161.82     1210.59     72.70 o 
   0 -15  10       84.17       93.99     18.96 o 
   1 -15  10       91.78       79.10     18.92 o 
   2 -15  10     5470.77     5309.40    147.27 o 
  -6 -14  10       35.39       52.15     16.62 o 
  -5 -14  10     4594.38     4708.01    125.33 o 
  -4 -14  10     2739.30     2849.75     64.33 o 
  -3 -14  10      349.60      373.69     22.81 o 
  -2 -14  10     2832.45     2852.54     64.36 o 
  -1 -14  10        7.58        0.00     11.51 o 
   0 -14  10     1078.40      991.06     33.56 o 
   1 -14  10     3554.22     3663.43     87.19 o 
   2 -14  10      803.03      844.42     39.05 o 
   3 -14  10     7692.66     7909.94    274.04 o 
   4 -14  10      502.72      540.16     55.06 o 
  -7 -13  10        5.05        4.41     24.58 o 
  -6 -13  10     5612.84     5730.49    121.38 o 
  -5 -13  10     1342.50     1375.23     49.53 o 
  -4 -13  10     1647.24     1708.20     53.82 o 
  -3 -13  10     1280.49     1266.85     38.53 o 
  -2 -13  10        0.41        0.00      9.56 o 
  -1 -13  10     2134.14     2172.50     48.68 o 
   0 -13  10      210.93      229.51     17.74 o 
   1 -13  10     4568.53     4589.83     88.37 o 
   2 -13  10     6401.52     6656.07    133.15 o 
   3 -13  10      311.94      315.77     25.39 o 
   4 -13  10      446.34      347.81     44.60 o 
   5 -13  10       13.88        5.07     25.05 o 
  -8 -12  10     1050.40     1153.39     67.92 o 
  -7 -12  10     3310.76     3411.80     79.72 o 
  -6 -12  10        9.90        7.83     25.11 o 
  -5 -12  10     5226.67     5019.93    107.25 o 
  -4 -12  10      223.74      230.48     20.61 o 
  -3 -12  10      127.49      109.83     13.63 o 
  -2 -12  10     3440.08     3407.60     63.15 o 
  -1 -12  10       42.55       53.56     11.52 o 
   0 -12  10     9486.49     9611.19    140.63 o 
   1 -12  10     2167.67     2137.47     58.47 o 
   2 -12  10     1593.23     1620.86     45.02 o 
   3 -12  10      359.54      331.37     25.28 o 
   4 -12  10       53.42       16.02     16.31 o 
   5 -12  10      792.86      814.00     63.20 o 
   6 -12  10      498.21      561.62     55.80 o 
  -8 -11  10      897.95      995.09    108.22 o 
  -7 -11  10     1322.78     1400.72     58.65 o 
  -6 -11  10     2108.09     2096.22     54.12 o 
  -5 -11  10      290.57      300.58     20.15 o 
  -4 -11  10     2121.56     2125.00     51.12 o 
  -3 -11  10     5923.02     6110.28    116.31 o 
  -2 -11  10     2227.31     2180.71     47.03 o 
  -1 -11  10    10179.12    10205.73    145.61 o 
   0 -11  10      707.13      718.31     24.95 o 
   1 -11  10     1755.91     1812.60     40.97 o 
   2 -11  10      405.73      432.29     33.91 o 
   3 -11  10      121.17      116.40     15.45 o 
   4 -11  10     3640.58     3726.75     86.49 o 
   5 -11  10       56.45       34.96     59.34 o 
   6 -11  10     5638.19     5788.86    204.61 o 
   7 -11  10     2508.30     2485.74    118.47 o 
  -8 -10  10     3869.63     3837.56    128.50 o 
  -7 -10  10      819.09      845.04     54.80 o 
  -6 -10  10      256.36      232.21     31.71 o 
  -5 -10  10     2394.03     2420.64     57.38 o 
  -4 -10  10      699.64      699.06     31.62 o 
  -3 -10  10     9851.82     9681.34    157.24 o 
  -2 -10  10      273.84      251.18     16.79 o 
  -1 -10  10     2563.85     2690.77     50.45 o 
   0 -10  10     5745.31     5740.14     88.99 o 
   1 -10  10       22.91       23.10      9.00 o 
   2 -10  10       13.71       20.93     10.06 o 
   3 -10  10     5187.38     5152.92     92.34 o 
   4 -10  10     3679.51     3795.31     85.57 o 
   5 -10  10    14650.68    14973.57    258.73 o 
   6 -10  10       54.54       15.96     21.61 o 
   7 -10  10     1583.73     1557.71     88.14 o 
   8 -10  10        8.20        0.00     25.79 o 
  -9  -9  10     3949.37     4016.04    112.44 o 
  -8  -9  10      243.93      180.17     47.19 o 
  -7  -9  10       12.85        1.56     19.58 o 
  -6  -9  10      219.16      217.63     29.93 o 
  -5  -9  10       54.91       58.70     21.43 o 
  -4  -9  10     6644.57     6598.95    122.64 o 
  -3  -9  10     3219.62     3198.44     68.25 o 
  -2  -9  10     6018.44     6002.52    102.89 o 
  -1  -9  10      616.56      591.79     23.00 o 
   0  -9  10       95.84      106.74     10.66 o 
   1  -9  10     1828.84     1898.96     50.83 o 
   2  -9  10       78.24       86.52     10.67 o 
   3  -9  10     4802.61     4893.07     86.73 o 
   4  -9  10     7060.20     7175.94    135.93 o 
   5  -9  10     3095.61     3134.73     74.78 o 
   6  -9  10     2748.07     2645.85     80.41 o 
   7  -9  10       67.22       67.01     27.90 o 
   8  -9  10      514.06      511.73     53.48 o 
  -9  -8  10      343.41      332.83     35.23 o 
  -8  -8  10       65.32       56.60     20.64 o 
  -7  -8  10       14.58        0.00     28.25 o 
  -6  -8  10     2680.86     2698.27     77.73 o 
  -5  -8  10     3391.61     3404.18    111.34 o 
  -4  -8  10      738.88      757.78     37.90 o 
  -3  -8  10     5313.79     5295.38    139.43 o 
  -2  -8  10      405.90      393.90     15.21 o 
  -1  -8  10       73.57       77.08     11.03 o 
   0  -8  10      736.49      716.31     20.68 o 
   1  -8  10     2157.40     2183.05     41.19 o 
   2  -8  10    10816.23    10488.89    144.43 o 
   3  -8  10      505.61      490.37     21.02 o 
   4  -8  10     6902.90     7005.00    114.96 o 
   5  -8  10     1183.66     1187.14     40.00 o 
   6  -8  10       49.23       24.36     12.98 o 
   7  -8  10     1146.82     1122.65     50.52 o 
   8  -8  10     1027.80      869.90     64.68 o 
   9  -8  10     4469.60     4540.92    176.07 o 
  -9  -7  10       26.99       24.05     20.98 o 
  -8  -7  10       30.24       17.85     18.02 o 
  -7  -7  10     4050.65     3999.07    103.09 o 
  -6  -7  10      832.33      793.66     39.75 o 
  -5  -7  10     7098.90     7121.92    150.04 o 
  -4  -7  10     4065.11     4087.40     87.10 o 
  -3  -7  10      421.24      423.25     26.78 o 
  -2  -7  10        7.33        0.00      9.48 o 
  -1  -7  10     1476.30     1443.23     41.55 o 
   0  -7  10     7942.03     8014.64    126.71 o 
   1  -7  10    13975.22    13879.96    182.63 o 
   2  -7  10      561.15      569.99     18.64 o 
   3  -7  10     7228.51     6862.01    109.02 o 
   4  -7  10        5.80       10.57      8.08 o 
   5  -7  10      318.39      330.36     21.13 o 
   6  -7  10     1088.37     1125.35     39.94 o 
   7  -7  10      503.18      433.79     26.85 o 
   8  -7  10     4258.13     4347.53    115.16 o 
   9  -7  10       86.51      158.95     35.40 o 
  10  -7  10     3336.98     3392.00    147.12 o 
  -9  -6  10      234.23      207.21     30.42 o 
  -8  -6  10     1844.62     1990.43     69.76 o 
  -7  -6  10       37.42        6.73     17.28 o 
  -6  -6  10     8408.26     8497.74    175.52 o 
  -5  -6  10     1890.60     1802.16     61.16 o 
  -4  -6  10      286.72      263.09     21.65 o 
  -3  -6  10        3.85       20.87     17.79 o 
  -2  -6  10      835.11      783.85     33.53 o 
  -1  -6  10    11534.94    11272.60    222.64 o 
   0  -6  10     5317.32     5461.90    102.82 o 
   1  -6  10     7941.67     7935.22    103.46 o 
   2  -6  10     4516.23     4409.10     66.17 o 
   3  -6  10        3.68        1.46      5.89 o 
   4  -6  10       48.07       60.52      9.49 o 
   5  -6  10      699.75      708.18     28.12 o 
   6  -6  10     3086.97     3103.01     71.10 o 
   7  -6  10     7432.87     7451.73    141.19 o 
   8  -6  10      297.60      348.69     45.34 o 
   9  -6  10     6982.51     7571.26    249.95 o 
  10  -6  10      262.15      275.84     44.07 o 
  -9  -5  10     1323.22     1369.38    103.20 o 
  -8  -5  10     1851.59     1871.93     66.31 o 
  -7  -5  10     8090.34     8026.92    170.71 o 
  -6  -5  10      260.73      257.98     25.01 o 
  -5  -5  10      906.68      881.64     81.65 o 
  -4  -5  10      767.09      780.75     33.87 o 
  -3  -5  10     6268.99     6054.95    112.82 o 
  -2  -5  10    11079.06    11273.11    190.42 o 
  -1  -5  10        4.58       23.06      9.76 o 
   0  -5  10    10381.05    10358.91    203.75 o 
   1  -5  10     3790.97     3804.89     75.31 o 
   2  -5  10      687.78      658.04     18.04 o 
   3  -5  10       16.36       23.24      5.81 o 
   4  -5  10      181.76      175.00     11.74 o 
   5  -5  10     9251.99     9209.24    159.92 o 
   6  -5  10     3788.06     3696.10     78.90 o 
   7  -5  10    10433.90    10671.10    229.69 o 
   8  -5  10    11294.68    11575.17    205.70 o 
   9  -5  10      482.71      509.22     34.62 o 
  10  -5  10      141.27       82.01     30.01 o 
  11  -5  10      450.26      413.66     52.31 o 
  -9  -4  10     7782.78     7667.93    173.32 o 
  -8  -4  10     2435.44     2421.65     77.02 o 
  -7  -4  10     2024.60     1993.82     58.33 o 
  -6  -4  10     1661.03     1655.33     55.57 o 
  -5  -4  10       56.92       44.05     14.02 o 
  -4  -4  10     6605.69     6928.02    140.39 o 
  -3  -4  10     5810.89     5942.45    102.15 o 
  -2  -4  10     6605.70     6571.31    118.07 o 
  -1  -4  10    10616.71    10082.65    215.33 o 
   0  -4  10      445.53      489.89     18.06 o 
   1  -4  10     4247.45     4488.64     97.51 o 
   2  -4  10       15.71       19.94      6.66 o 
   3  -4  10       25.88       29.88      7.52 o 
   4  -4  10     3802.48     3585.58     57.95 o 
   5  -4  10      322.58      300.63     15.08 o 
   6  -4  10    16582.57    16569.91    242.12 o 
   7  -4  10     2960.56     3043.46     76.06 o 
   8  -4  10     2943.92     2959.72     63.64 o 
   9  -4  10       52.82       20.22     14.41 o 
  10  -4  10        1.71        0.00     16.03 o 
  11  -4  10     4043.79     4031.62    123.97 o 
  -9  -3  10       31.91       28.99     22.74 o 
  -8  -3  10     3249.73     3125.78     90.01 o 
  -7  -3  10      643.95      610.84     32.37 o 
  -6  -3  10       34.77        0.10     12.32 o 
  -5  -3  10     3899.78     3746.08     89.43 o 
  -4  -3  10        8.61       30.36     13.98 o 
  -3  -3  10    23149.98    23306.33    342.85 o 
  -2  -3  10     3479.99     3379.95     54.94 o 
  -1  -3  10     2896.16     3046.30     61.57 o 
   0  -3  10     1463.93     1606.41     30.87 o 
   1  -3  10      146.31      139.46      8.65 o 
   2  -3  10     3359.02     3189.18     51.23 o 
   3  -3  10     4538.95     4735.53     94.43 o 
   4  -3  10     6562.94     6828.78     96.81 o 
   5  -3  10    12718.75    12405.02    189.34 o 
   6  -3  10       51.13       55.57     11.69 o 
   7  -3  10     1785.04     1795.12     42.90 o 
   8  -3  10       16.03       13.97     11.96 o 
   9  -3  10      826.75      802.15     56.12 o 
  10  -3  10     2466.04     2582.56     69.99 o 
  11  -3  10       98.52       97.27     25.33 o 
  12  -3  10     6279.05     6712.24    181.74 o 
  -9  -2  10     1877.57     1734.14     67.48 o 
  -8  -2  10        0.44        0.00     16.50 o 
  -7  -2  10      594.91      526.00     30.71 o 
  -6  -2  10     2764.84     2640.91     70.63 o 
  -5  -2  10      741.31      650.16     35.59 o 
  -4  -2  10    10934.89    10691.71    178.30 o 
  -3  -2  10      183.38      199.08     14.56 o 
  -2  -2  10     3413.39     3547.90     55.99 o 
  -1  -2  10       80.67       65.40     10.93 o 
   0  -2  10     1014.32     1107.63     25.50 o 
   1  -2  10    14579.44    15419.00    253.29 o 
   2  -2  10      274.54      232.70     11.91 o 
   3  -2  10    20087.94    20338.95    270.03 o 
   4  -2  10    18467.27    18378.22    233.38 o 
   5  -2  10     8838.12     8945.43    140.11 o 
   6  -2  10     3123.08     3262.65     62.85 o 
   7  -2  10      509.01      526.17     24.71 o 
   8  -2  10     3696.49     3628.28     74.79 o 
   9  -2  10     2309.84     2347.68     55.43 o 
  10  -2  10     3186.34     3356.56     82.01 o 
  11  -2  10     6625.87     6316.69    166.90 o 
  12  -2  10       55.82       35.48     23.87 o 
  -9  -1  10      223.82      192.65     29.64 o 
  -8  -1  10      621.80      582.29     38.81 o 
  -7  -1  10      586.10      542.44     31.83 o 
  -6  -1  10     6421.21     6291.01    121.83 o 
  -5  -1  10     6382.85     6146.48    115.91 o 
  -4  -1  10     1310.30     1272.24     38.00 o 
  -3  -1  10     6916.40     6921.44    104.03 o 
  -2  -1  10      377.83      437.46     12.92 o 
  -1  -1  10     1518.46     1640.91     29.16 o 
   0  -1  10     9247.40     9396.51    170.02 o 
   1  -1  10     8124.31     8383.71    113.39 o 
   2  -1  10    44698.96    46154.23    581.83 o 
   3  -1  10      534.19      534.99     20.57 o 
   4  -1  10    23405.91    24442.63    459.44 o 
   5  -1  10      777.45      822.89     22.79 o 
   6  -1  10      840.98      920.53     26.81 o 
   7  -1  10     6402.25     6441.90    117.28 o 
   8  -1  10      825.72      849.40     31.98 o 
   9  -1  10    14159.18    14103.82    215.13 o 
  10  -1  10     5477.86     5313.48    112.33 o 
  11  -1  10     1083.11     1021.34     54.13 o 
  12  -1  10      877.25      893.54     53.25 o 
  -9   0  10      295.87      281.14     32.35 o 
  -8   0  10        2.39        0.00     20.13 o 
  -7   0  10    10017.41    10110.34    259.10 o 
  -6   0  10     1282.69     1183.49     50.07 o 
  -5   0  10     8397.78     8430.90    149.95 o 
  -4   0  10     3537.32     3367.69     71.26 o 
  -3   0  10      270.86      293.17     15.36 o 
  -2   0  10      180.73      222.17     12.48 o 
  -1   0  10     1642.42     1696.10     40.94 o 
   0   0  10     2030.02     1857.50     44.23 o 
   1   0  10    14499.11    14198.64    216.08 o 
   2   0  10      698.73      653.23     18.81 o 
   3   0  10     3834.54     3858.23     45.48 o 
   4   0  10     1948.48     2127.02     41.66 o 
   5   0  10     2085.12     2146.90     35.29 o 
   6   0  10     7325.40     7352.93    117.70 o 
   7   0  10     2995.19     3011.03     59.65 o 
   8   0  10    10419.34    10665.77    216.86 o 
   9   0  10     1738.30     1751.53     49.89 o 
  10   0  10     3729.14     3668.39     75.11 o 
  11   0  10     1457.70     1336.19     59.44 o 
  12   0  10        0.53        0.00     19.23 o 
  -9   1  10      374.49      387.43     36.13 o 
  -8   1  10     4312.00     4314.03    113.43 o 
  -7   1  10      300.26      262.46     29.48 o 
  -6   1  10    13979.24    13428.87    303.75 o 
  -5   1  10     3982.39     3991.78    125.03 o 
  -4   1  10     2025.50     2150.87     54.34 o 
  -3   1  10       72.01       57.24      9.96 o 
  -2   1  10      129.99      115.41      7.10 o 
  -1   1  10     9974.18     9651.77    156.47 o 
   0   1  10     1509.22     1450.65     36.45 o 
   1   1  10    17643.70    17985.94    310.06 o 
   2   1  10     3191.82     3097.65     43.11 o 
   3   1  10       39.26       32.66      4.82 o 
   4   1  10      158.35      136.78      6.90 o 
   5   1  10      209.26      262.52     18.98 o 
   6   1  10     7460.91     7272.70    115.92 o 
   7   1  10     7567.77     7532.06    122.28 o 
   8   1  10      395.13      345.83     19.95 o 
   9   1  10     5916.08     5784.32    112.14 o 
  10   1  10      175.02      143.08     18.33 o 
  11   1  10      115.33      120.40     19.09 o 
  12   1  10      690.03      616.04     43.50 o 
  13   1  10      106.10       66.58     26.23 o 
  -9   2  10      424.16      446.48     39.05 o 
  -8   2  10     2107.67     2067.68     76.66 o 
  -7   2  10     6914.00     6664.04    150.64 o 
  -6   2  10       28.51       15.88     15.16 o 
  -5   2  10      755.90      803.88     33.68 o 
  -4   2  10     2151.53     2212.75     69.60 o 
  -3   2  10     2038.56     2032.15     59.46 o 
  -2   2  10    10769.60    11075.64    189.46 o 
  -1   2  10      697.28      749.52     29.65 o 
   0   2  10    17798.27    18234.86    360.39 o 
   1   2  10      301.28      262.22     21.19 o 
   2   2  10        3.40       50.40     24.53 o 
   3   2  10     1737.04     1696.64     27.45 o 
   4   2  10      400.76      407.04     12.20 o 
   5   2  10    12096.08    12024.10    177.76 o 
   6   2  10     5095.07     5041.20     89.51 o 
   7   2  10     5050.04     4797.24     86.67 o 
   8   2  10     1910.65     1883.29     47.43 o 
   9   2  10      642.51      610.86     50.92 o 
  10   2  10       27.62        6.21     11.28 o 
  11   2  10      663.73      619.22     37.84 o 
  12   2  10     1785.20     1832.00     74.73 o 
  13   2  10     3559.76     3473.83    114.66 o 
  -8   3  10      856.58      832.01     47.66 o 
  -7   3  10     1618.48     1458.79     58.12 o 
  -6   3  10     1176.49     1098.87     80.17 o 
  -5   3  10      345.16      354.29     27.82 o 
  -4   3  10     5430.21     5476.54    121.56 o 
  -3   3  10     2768.57     2677.84     98.46 o 
  -2   3  10     6564.94     6763.71    107.38 o 
  -1   3  10    11787.32    11830.96    207.78 o 
   0   3  10     1194.86     1431.80     42.73 o 
   1   3  10      703.59      704.39     40.67 o 
   2   3  10     1133.31     1281.41     31.56 o 
   3   3  10    10425.07    10625.50    150.17 o 
   4   3  10    17362.30    17920.99    219.31 o 
   5   3  10      372.07      376.76     14.10 o 
   6   3  10    16206.75    16736.06    246.15 o 
   7   3  10     2172.41     2153.47     45.46 o 
   8   3  10       42.38       32.97      9.82 o 
   9   3  10      123.59      120.30     15.10 o 
  10   3  10       10.92        0.00     11.05 o 
  11   3  10    10762.05    10852.64    231.54 o 
  12   3  10     2931.29     2926.12     97.84 o 
  13   3  10     2099.23     2003.44    104.37 o 
  -8   4  10      479.10      496.98     52.92 o 
  -7   4  10       11.01        0.00     27.43 o 
  -6   4  10      258.85      263.91     32.71 o 
  -5   4  10     3119.05     3084.34     85.17 o 
  -4   4  10       71.21       83.12     17.16 o 
  -3   4  10    11154.30    10896.24    210.26 o 
  -2   4  10     2257.75     2208.51     48.38 o 
  -1   4  10      311.34      271.25     15.13 o 
   0   4  10       90.89      108.09      6.23 o 
   1   4  10      716.10      746.10     37.00 o 
   2   4  10      865.44      734.71     23.10 o 
   3   4  10     1259.90     1124.69     24.48 o 
   4   4  10       95.62       88.23      6.69 o 
   5   4  10     2651.55     2579.81     48.89 o 
   6   4  10        5.49        0.00      9.40 o 
   7   4  10      239.33      244.80     16.40 o 
   8   4  10     1387.79     1382.76     38.41 o 
   9   4  10     1411.68     1355.36     40.23 o 
  10   4  10    13248.38    13540.22    231.98 o 
  11   4  10      121.45      100.37     28.91 o 
  12   4  10     7026.08     6723.23    224.37 o 
  13   4  10      179.36      205.15     32.39 o 
  -8   5  10        3.39        0.00     25.10 o 
  -7   5  10      746.64      699.93     51.24 o 
  -6   5  10      880.95      896.00     53.78 o 
  -5   5  10     2816.42     2734.15     80.98 o 
  -4   5  10    10557.78     9904.08    200.02 o 
  -3   5  10       88.54       93.61     16.40 o 
  -2   5  10     6431.58     6238.08    130.48 o 
  -1   5  10     1105.73     1106.10     25.90 o 
   0   5  10      978.10     1012.49     23.05 o 
   1   5  10     6382.76     5934.52    108.53 o 
   2   5  10     2000.41     2212.89     48.08 o 
   3   5  10    28308.64    28504.30    524.27 o 
   4   5  10     8183.08     8565.01    200.44 o 
   5   5  10     2483.98     2625.86     50.62 o 
   6   5  10       35.89       29.86      5.69 o 
   7   5  10       38.00       31.28      7.84 o 
   8   5  10     4625.91     4581.46     88.37 o 
   9   5  10     2403.07     2487.38     59.23 o 
  10   5  10      515.13      500.71     32.10 o 
  11   5  10     6963.64     6698.11    163.40 o 
  12   5  10        0.61        0.00     21.56 o 
  13   5  10      154.59      146.69     36.04 o 
  -7   6  10       78.46      106.06     30.39 o 
  -6   6  10     3993.34     4009.92    128.87 o 
  -5   6  10     4507.59     4316.93    158.37 o 
  -4   6  10      966.59      944.41     44.12 o 
  -3   6  10     6013.44     5844.97    129.80 o 
  -2   6  10      147.68      152.23     17.93 o 
  -1   6  10     1474.38     1466.68     38.09 o 
   0   6  10     6567.09     6821.46    120.99 o 
   1   6  10     1222.72     1242.90     40.60 o 
   2   6  10    18099.79    18023.77    301.19 o 
   3   6  10      310.10      346.43     14.38 o 
   4   6  10     1852.02     1956.73     36.55 o 
   5   6  10        1.16        0.00      5.54 o 
   6   6  10      107.09      101.29      6.65 o 
   7   6  10    12950.72    13043.68    263.43 o 
   8   6  10      290.23      281.33     43.09 o 
   9   6  10     6657.58     6336.72    146.70 o 
  10   6  10     1432.98     1423.12     72.34 o 
  11   6  10       69.61       32.41     18.41 o 
  12   6  10       24.28       18.28     23.15 o 
  13   6  10       24.73        5.92     23.04 o 
  -7   7  10     3483.18     3452.45    123.40 o 
  -6   7  10      868.01      840.65     55.16 o 
  -5   7  10     2233.60     2275.87     87.84 o 
  -4   7  10      836.45      696.24     39.31 o 
  -3   7  10       19.80        0.00     12.84 o 
  -2   7  10     2240.40     2190.98     63.87 o 
  -1   7  10      379.63      400.82     22.38 o 
   0   7  10    11901.22    11749.66    201.25 o 
   1   7  10     8250.42     8103.86    143.85 o 
   2   7  10     1056.05     1065.59     39.32 o 
   3   7  10      450.70      458.48     20.36 o 
   4   7  10      198.13      167.48     14.88 o 
   5   7  10     7879.24     8103.64    179.27 o 
   6   7  10     5079.57     5032.93     97.76 o 
   7   7  10     3147.54     3052.33     76.62 o 
   8   7  10     8182.68     8003.62    174.37 o 
   9   7  10       58.96       70.35     16.01 o 
  10   7  10     1228.08     1201.82     49.13 o 
  11   7  10      171.50      123.05     22.51 o 
  12   7  10       52.31       34.03     24.84 o 
  13   7  10     3397.03     3221.00    136.23 o 
  -6   8  10     2725.32     2670.51    103.25 o 
  -5   8  10      271.14      230.02     33.66 o 
  -4   8  10      323.20      321.23     35.47 o 
  -3   8  10     3816.33     3667.69     96.25 o 
  -2   8  10      283.75      324.50     26.11 o 
  -1   8  10    21654.03    21350.64    385.92 o 
   0   8  10     1619.19     1575.96     46.28 o 
   1   8  10     8636.04     8605.37    154.28 o 
   2   8  10       66.79       83.31     10.07 o 
   3   8  10       49.41       67.68     17.13 o 
   4   8  10     7664.18     7673.56    137.17 o 
   5   8  10      443.07      411.74     14.05 o 
   6   8  10     4883.87     4873.28     92.86 o 
   7   8  10     8255.19     7901.41    169.32 o 
   8   8  10      155.18      198.77     23.73 o 
   9   8  10     2823.04     2716.89     77.60 o 
  10   8  10      746.98      712.04     38.04 o 
  11   8  10      900.40      898.80     48.09 o 
  12   8  10     4950.12     4921.07    175.54 o 
  13   8  10      932.82     1064.58     74.72 o 
  -6   9  10        9.12        0.00     22.11 o 
  -5   9  10      763.95      663.20     50.82 o 
  -4   9  10     2535.84     2358.23     91.06 o 
  -3   9  10     4927.30     4731.84    117.22 o 
  -2   9  10    13878.09    13483.08    261.35 o 
  -1   9  10      238.67      242.96     23.19 o 
   0   9  10     7813.65     7591.03    203.30 o 
   1   9  10      382.40      416.66     26.13 o 
   2   9  10     1371.06     1329.03     43.42 o 
   3   9  10    10167.58     9846.99    188.04 o 
   4   9  10      669.89      699.36     43.66 o 
   5   9  10    17093.48    17014.98    250.92 o 
   6   9  10     2803.85     2865.31     61.76 o 
   7   9  10     4930.39     4813.53     89.08 o 
   8   9  10     1457.23     1395.62     48.40 o 
   9   9  10      222.15      197.34     30.44 o 
  10   9  10     1800.08     1834.33    112.66 o 
  11   9  10      162.53      115.74     23.34 o 
  12   9  10     6834.42     6759.38    225.01 o 
  13   9  10     4921.73     5009.95    184.85 o 
  -5  10  10       14.45       24.73     23.95 o 
  -4  10  10     4026.52     4047.45    131.28 o 
  -3  10  10     2386.99     2474.91     92.47 o 
  -2  10  10     4236.99     4029.69    113.42 o 
  -1  10  10     6432.72     6198.20    150.61 o 
   0  10  10       70.59       48.35     15.34 o 
   1  10  10      491.03      511.92     24.26 o 
   2  10  10     2316.28     2324.78     64.54 o 
   3  10  10     7575.92     7374.90    149.69 o 
   4  10  10    11952.39    11557.34    332.73 o 
   5  10  10       20.17       39.45      8.28 o 
   6  10  10     3273.98     3361.52     71.32 o 
   7  10  10      235.58      224.10     16.50 o 
   8  10  10      236.19      193.61     19.33 o 
   9  10  10     3006.53     3049.28     85.46 o 
  10  10  10       80.20      101.16     20.08 o 
  11  10  10    12071.67    11697.68    344.33 o 
  12  10  10     1782.76     1830.70     92.79 o 
  13  10  10     2042.29     1962.70    101.04 o 
  -5  11  10     3770.56     3893.75    135.84 o 
  -4  11  10       24.65        0.00     21.22 o 
  -3  11  10     5851.73     5674.03    225.75 o 
  -2  11  10      736.40      716.33     48.65 o 
  -1  11  10        5.58        0.00     14.60 o 
   0  11  10      776.85      777.73     39.19 o 
   1  11  10        4.19       10.00     10.34 o 
   2  11  10     3752.89     3720.93     91.77 o 
   3  11  10     2112.44     2146.22     62.54 o 
   4  11  10     1583.54     1501.30     34.72 o 
   5  11  10     4351.55     4331.92     87.35 o 
   6  11  10       67.76       65.99     13.29 o 
   7  11  10      563.64      545.35     25.04 o 
   8  11  10     1237.50     1198.71     36.18 o 
   9  11  10     2748.36     2735.55     80.37 o 
  10  11  10    11007.96    10989.26    241.74 o 
  11  11  10       43.58       43.33     24.84 o 
  12  11  10     2876.62     2660.76    115.73 o 
  13  11  10       58.30       47.45     29.28 o 
  -4  12  10     2839.08     2870.06    111.30 o 
  -3  12  10       78.39       66.22     25.85 o 
  -2  12  10       13.60        0.00     19.78 o 
  -1  12  10      602.88      600.86     48.40 o 
   0  12  10     1964.77     2037.85     67.80 o 
   1  12  10     7307.79     7391.74    135.52 o 
   2  12  10     1023.01     1102.86     45.67 o 
   3  12  10    14584.25    14402.16    272.54 o 
   4  12  10    11487.39    11182.82    176.05 o 
   5  12  10      419.04      405.84     19.38 o 
   6  12  10      556.74      550.82     25.41 o 
   7  12  10      117.98      136.77     15.66 o 
   8  12  10     7606.71     7343.43    446.68 o 
   9  12  10     1559.04     1545.19     45.26 o 
  10  12  10     1241.69     1308.28     63.68 o 
  11  12  10     2783.09     2707.15    112.13 o 
  12  12  10       39.73       30.86     26.32 o 
  -3  13  10        5.36        0.00     23.20 o 
  -2  13  10      224.32      173.58     32.35 o 
  -1  13  10     5317.30     5215.42    155.65 o 
   0  13  10     7698.43     7165.66    153.97 o 
   1  13  10     2054.00     2046.02     57.27 o 
   2  13  10    10303.86     9989.79    363.49 o 
   3  13  10       34.04       40.95      9.46 o 
   4  13  10       53.96       55.44     14.28 o 
   5  13  10       13.81       30.97     10.70 o 
   6  13  10      171.65      163.12     21.74 o 
   7  13  10     3870.12     4085.13     90.25 o 
   8  13  10      562.07      601.06     35.82 o 
   9  13  10     5164.28     5116.57    103.00 o 
  10  13  10     1171.15     1169.72     52.71 o 
  11  13  10      304.18      257.13     36.04 o 
  12  13  10       11.49        0.00     21.35 o 
  -2  14  10     1732.00     1730.31     83.49 o 
  -1  14  10      163.19      207.04     35.45 o 
   0  14  10     6807.19     6853.37    162.72 o 
   1  14  10     6029.51     5923.16    222.89 o 
   2  14  10      317.38      267.39     28.04 o 
   3  14  10       82.29       71.07     11.23 o 
   4  14  10       26.74       36.49     11.20 o 
   5  14  10     4239.35     4347.18     84.40 o 
   6  14  10     6806.07     6830.49    120.34 o 
   7  14  10      869.52      923.06     37.91 o 
   8  14  10    12639.28    12371.44    266.73 o 
   9  14  10      173.79      113.38     22.12 o 
  10  14  10      422.48      363.28     27.57 o 
  11  14  10      186.51      165.61     31.92 o 
  -1  15  10     6762.14     6591.77    153.35 o 
   0  15  10      673.08      650.30     40.38 o 
   1  15  10      934.81      858.56     55.73 o 
   2  15  10        7.97        8.97      9.02 o 
   3  15  10        9.64        0.00     10.00 o 
   4  15  10     2731.10     2733.80     61.73 o 
   5  15  10      767.56      768.59     30.37 o 
   6  15  10     2587.75     2624.14     61.44 o 
   7  15  10     4830.74     4825.32    106.61 o 
   8  15  10      354.98      357.61     29.77 o 
   9  15  10      228.99      241.19     27.36 o 
  10  15  10       62.47       61.65     16.69 o 
  11  15  10      903.71      925.09     45.30 o 
   0  16  10      738.33      690.55     54.92 o 
   1  16  10       50.29       31.27     24.77 o 
   2  16  10      379.78      351.44     22.04 o 
   3  16  10     2059.74     2074.08     56.91 o 
   4  16  10      184.69      192.76     19.86 o 
   5  16  10     7459.80     7501.04    149.21 o 
   6  16  10     1137.02     1155.75     43.94 o 
   7  16  10     1336.80     1393.61     56.08 o 
   8  16  10     1039.43     1044.05     49.07 o 
   9  16  10      205.63      165.82     31.39 o 
  10  16  10     3389.11     3171.75    126.82 o 
   2  17  10      117.22      116.58     15.90 o 
   3  17  10     2878.00     2899.78     73.47 o 
   4  17  10     6167.81     6091.07    127.99 o 
   5  17  10      200.15      213.21     22.43 o 
   6  17  10     2718.69     2782.46    128.20 o 
   7  17  10       95.74       78.29     20.66 o 
   8  17  10       27.00       27.27     23.78 o 
   9  17  10     1818.91     1778.28     88.04 o 
   5  18  10     2208.12     2436.87     69.48 o 
   6  18  10       18.65        4.28     15.52 o 
  -3 -15  11       31.07       28.12     14.25 o 
  -2 -15  11     3471.22     3572.42     76.87 o 
  -1 -15  11       39.99       34.92     14.77 o 
   0 -15  11      113.70      126.50     20.12 o 
   1 -15  11     4041.68     4045.36     95.92 o 
  -5 -14  11     2910.41     3030.00     76.52 o 
  -4 -14  11      625.22      661.56     28.63 o 
  -3 -14  11     2357.65     2368.09     56.52 o 
  -2 -14  11        2.53        0.00     11.56 o 
  -1 -14  11      395.89      384.98     23.40 o 
   0 -14  11      901.07      914.77     34.93 o 
   1 -14  11     1377.00     1461.95     46.24 o 
   2 -14  11     4946.84     5209.96    176.23 o 
   3 -14  11        0.10        5.83     18.13 o 
  -6 -13  11       93.44       86.64     35.14 o 
  -5 -13  11     2920.25     3094.87     74.67 o 
  -4 -13  11     1756.32     1737.61     75.00 o 
  -3 -13  11       35.42       12.84     11.75 o 
  -2 -13  11      485.80      505.32     24.79 o 
  -1 -13  11      178.98      174.75     16.39 o 
   0 -13  11     5240.47     5346.85     90.24 o 
   1 -13  11     2317.87     2341.32     56.66 o 
   2 -13  11     1002.69     1028.14     37.11 o 
   3 -13  11     1564.73     1559.99     63.73 o 
   4 -13  11        3.87        0.00     15.12 o 
  -7 -12  11      305.06      374.00     42.82 o 
  -6 -12  11     4251.56     4400.15    139.92 o 
  -5 -12  11       39.88       31.79     10.49 o 
  -4 -12  11       27.88        0.00     25.04 o 
  -3 -12  11     2751.34     2722.02     67.31 o 
  -2 -12  11      219.75      224.37     16.13 o 
  -1 -12  11     7824.09     7836.08    155.59 o 
   0 -12  11      408.15      436.38     20.85 o 
   1 -12  11     3850.59     4008.90     93.54 o 
   2 -12  11      840.73      890.61     33.00 o 
   3 -12  11       31.88       32.97     13.33 o 
   4 -12  11     1604.57     1667.70     62.37 o 
   5 -12  11        2.51        2.75     22.51 o 
   6 -12  11     2216.33     2278.49    110.44 o 
  -7 -11  11     2038.38     2006.11     86.59 o 
  -6 -11  11      178.03      196.78     32.60 o 
  -5 -11  11      130.64      164.20     29.77 o 
  -4 -11  11     1553.72     1561.15     41.26 o 
  -3 -11  11     4840.58     4900.97     91.19 o 
  -2 -11  11     9116.78     9152.38    132.37 o 
  -1 -11  11      573.11      597.62     22.57 o 
   0 -11  11     2045.47     2049.53     43.97 o 
   1 -11  11      955.71      980.65     32.04 o 
   2 -11  11      631.93      577.07     25.37 o 
   3 -11  11      728.45      732.96     29.70 o 
   4 -11  11      220.00      212.23     30.81 o 
   5 -11  11     8117.97     8262.21    186.52 o 
   6 -11  11     1458.92     1358.91     80.96 o 
   7 -11  11     2123.32     2104.00    107.17 o 
  -8 -10  11      274.67      309.09     40.89 o 
  -7 -10  11       48.96       45.61     28.69 o 
  -6 -10  11       14.06        5.14     19.76 o 
  -5 -10  11      151.84      158.31     28.39 o 
  -4 -10  11     3726.49     3713.29    114.82 o 
  -3 -10  11      184.98      150.70     26.38 o 
  -2 -10  11     4334.07     4448.72     82.24 o 
  -1 -10  11     7571.56     7490.93    110.09 o 
   0 -10  11       21.81       15.47      9.00 o 
   1 -10  11      418.91      422.56     18.69 o 
   2 -10  11      159.76      145.51     14.49 o 
   3 -10  11     3715.51     3847.14     74.75 o 
   4 -10  11     3425.55     3459.04     79.90 o 
   5 -10  11       70.68      126.39     20.77 o 
   6 -10  11     3818.74     4042.00    109.70 o 
   7 -10  11      270.84      216.87     39.74 o 
  -8  -9  11      647.35      602.35     49.61 o 
  -7  -9  11      310.35      278.25     36.05 o 
  -6  -9  11      798.76      745.28     52.84 o 
  -5  -9  11     4057.18     4042.56    122.65 o 
  -4  -9  11      932.86      956.99     50.95 o 
  -3  -9  11     7550.32     7488.59    187.74 o 
  -2  -9  11     2425.75     2424.28     82.17 o 
  -1  -9  11        9.89        9.96      7.80 o 
   0  -9  11      383.65      380.63     16.36 o 
   1  -9  11       11.93       19.50      7.99 o 
   2  -9  11     4011.09     3914.47     89.78 o 
   3  -9  11     3434.81     3562.75     76.92 o 
   4  -9  11     6254.63     6467.70    124.58 o 
   5  -9  11     6691.58     6659.50    129.97 o 
   6  -9  11      152.78      130.90     19.34 o 
   7  -9  11       35.00       16.65     17.97 o 
   8  -9  11       72.35       70.60     29.28 o 
  -8  -8  11        3.88        0.00     17.32 o 
  -7  -8  11     3846.60     3728.78    101.39 o 
  -6  -8  11     2763.20     2768.92     81.09 o 
  -5  -8  11     2416.04     2467.15     87.02 o 
  -4  -8  11     9973.48     9742.00    245.67 o 
  -3  -8  11       12.23       10.84     28.06 o 
  -2  -8  11      335.12      358.56     70.86 o 
  -1  -8  11      715.93      712.07     33.39 o 
   0  -8  11     6128.12     6232.86     90.75 o 
   1  -8  11     8511.68     8272.92    116.36 o 
   2  -8  11       83.92       93.02     10.71 o 
   3  -8  11     6998.95     6834.82    110.82 o 
   4  -8  11     4294.28     4461.90     91.05 o 
   5  -8  11      418.18      403.02     24.06 o 
   6  -8  11       61.01       56.34     15.27 o 
   7  -8  11        6.94       33.31     26.32 o 
   8  -8  11     8071.58     8099.90    263.58 o 
   9  -8  11     1469.94     1524.21     89.83 o 
  -9  -7  11       98.80       71.16     32.00 o 
  -8  -7  11     1512.59     1574.26     63.37 o 
  -7  -7  11        1.93        0.00     17.41 o 
  -6  -7  11     5553.88     5463.53    127.07 o 
  -5  -7  11     2845.48     2932.94     80.07 o 
  -4  -7  11      609.45      571.49     31.48 o 
  -3  -7  11       62.69       61.89     16.91 o 
  -2  -7  11      279.26      245.25     24.58 o 
  -1  -7  11     7178.10     6937.83    168.57 o 
   0  -7  11     8036.82     8040.50    158.69 o 
   1  -7  11     4437.90     4473.89     67.40 o 
   2  -7  11    11434.69    11365.93    152.91 o 
   3  -7  11      102.74      113.56     11.91 o 
   4  -7  11       44.44       68.34     12.13 o 
   5  -7  11     2033.82     1935.49     73.17 o 
   6  -7  11     2305.12     2406.17     66.41 o 
   7  -7  11     8475.64     8726.79    162.93 o 
   8  -7  11      224.14      205.67     49.36 o 
   9  -7  11     4598.65     4739.61    177.87 o 
  -9  -6  11     1231.26     1221.11     58.62 o 
  -8  -6  11     1034.36      879.96     72.19 o 
  -7  -6  11     8366.23     8362.59    178.58 o 
  -6  -6  11      221.33      257.96     43.16 o 
  -5  -6  11     2911.39     2867.47     77.70 o 
  -4  -6  11      185.88      149.56     35.48 o 
  -3  -6  11      189.16      189.76     17.65 o 
  -2  -6  11     7992.97     8258.30    171.85 o 
  -1  -6  11      746.03      797.11     44.88 o 
   0  -6  11    15150.43    14869.24    323.48 o 
   1  -6  11     6920.37     6975.13    113.32 o 
   2  -6  11      863.80      867.00     29.35 o 
   3  -6  11      204.98      216.14     12.59 o 
   4  -6  11      147.58      132.76     15.05 o 
   5  -6  11     3207.07     3130.45     73.74 o 
   6  -6  11     3421.32     3352.01     75.18 o 
   7  -6  11     1896.97     1935.82     66.62 o 
   8  -6  11     6297.58     6539.82    130.72 o 
   9  -6  11        0.64        0.00     16.88 o 
  10  -6  11      183.37      185.59     38.47 o 
  -9  -5  11     3301.42     3317.55     99.03 o 
  -8  -5  11     6132.23     5908.13    140.66 o 
  -7  -5  11      529.33      520.36     36.15 o 
  -6  -5  11     4910.58     4890.60    115.50 o 
  -5  -5  11       52.19       36.49     19.15 o 
  -4  -5  11     1664.36     1693.09     52.83 o 
  -3  -5  11     6595.37     6630.24    123.30 o 
  -2  -5  11     1515.43     1535.36     42.54 o 
  -1  -5  11    14312.60    14094.06    232.24 o 
   0  -5  11      589.31      557.08     27.62 o 
   1  -5  11     2208.72     2150.54     58.63 o 
   2  -5  11      574.90      623.57     23.52 o 
   3  -5  11     1255.17     1275.84     28.01 o 
   4  -5  11     8556.59     8544.31    145.62 o 
   5  -5  11     1157.79     1112.10     35.53 o 
   6  -5  11     8487.80     8262.18    148.55 o 
   7  -5  11     7265.44     7308.77    137.40 o 
   8  -5  11      465.38      474.91     27.66 o 
   9  -5  11     2397.47     2253.50     83.60 o 
  10  -5  11        3.28        0.00     22.83 o 
  11  -5  11     2879.63     3072.20    136.76 o 
  -9  -4  11      699.40      752.60     46.88 o 
  -8  -4  11     2859.07     2658.70     82.85 o 
  -7  -4  11      916.14     1065.63     77.82 o 
  -6  -4  11       83.13       51.30     17.47 o 
  -5  -4  11     1979.50     1890.43     58.34 o 
  -4  -4  11      679.86      751.44     46.33 o 
  -3  -4  11    10118.66     9961.10    171.93 o 
  -2  -4  11     9729.13     9438.74    162.83 o 
  -1  -4  11      891.60      916.45     29.71 o 
   0  -4  11     1152.24     1146.74     32.85 o 
   1  -4  11       44.96       60.54     12.24 o 
   2  -4  11     1193.41     1233.13     30.68 o 
   3  -4  11     1537.77     1478.64     37.31 o 
   4  -4  11      186.05      197.68     18.47 o 
   5  -4  11    10148.40     9976.05    168.50 o 
   6  -4  11     1074.21     1073.33     48.38 o 
   7  -4  11     4752.19     4633.03     94.60 o 
   8  -4  11      786.01      775.45     33.97 o 
   9  -4  11        9.35        0.84     13.98 o 
  10  -4  11     2929.98     3022.51    109.60 o 
  11  -4  11      296.00      271.61     43.33 o 
  -9  -3  11     2850.74     3039.01     93.59 o 
  -8  -3  11      310.22      264.87     31.07 o 
  -7  -3  11        7.63        0.00     16.67 o 
  -6  -3  11     1432.03     1376.78     45.79 o 
  -5  -3  11       72.96       37.96     19.97 o 
  -4  -3  11    15733.67    16084.83    292.74 o 
  -3  -3  11     2237.50     2295.06     54.54 o 
  -2  -3  11     2689.08     2645.66     53.83 o 
  -1  -3  11     4091.20     4306.38     90.86 o 
   0  -3  11      458.78      502.96     16.63 o 
   1  -3  11     1562.92     1522.32     38.69 o 
   2  -3  11     2525.87     2580.26     62.96 o 
   3  -3  11     2570.29     2536.03     49.80 o 
   4  -3  11    11358.35    10981.13    176.98 o 
   5  -3  11      801.27      797.81     25.66 o 
   6  -3  11     5467.53     5565.40    103.42 o 
   7  -3  11       14.56        0.12      8.39 o 
   8  -3  11      272.01      253.96     18.40 o 
   9  -3  11     3159.31     3265.16     69.22 o 
  10  -3  11      690.98      688.59     34.79 o 
  11  -3  11     7311.25     7262.36    186.60 o 
  -9  -2  11      128.30      109.37     27.19 o 
  -8  -2  11       30.46       39.10     20.30 o 
  -7  -2  11      472.93      429.01     33.14 o 
  -6  -2  11     2840.35     2706.97     68.10 o 
  -5  -2  11    11740.79    11400.27    198.33 o 
  -4  -2  11     1058.70      947.48     33.61 o 
  -3  -2  11    13039.74    12957.90    255.35 o 
  -2  -2  11     1723.29     1922.94     36.03 o 
  -1  -2  11        3.77       59.12     25.44 o 
   0  -2  11     3812.27     3850.32     64.65 o 
   1  -2  11       64.70      109.90     21.36 o 
   2  -2  11    11679.80    11614.71    165.05 o 
   3  -2  11     6593.82     6723.14    109.16 o 
   4  -2  11    12096.52    11828.86    215.00 o 
   5  -2  11    13543.24    13368.18    214.70 o 
   6  -2  11       87.09       77.94     15.71 o 
   7  -2  11     2240.16     2292.72    104.37 o 
   8  -2  11     1029.47     1015.46     32.49 o 
   9  -2  11     3820.16     3825.87     76.39 o 
  10  -2  11     5747.05     5760.01    136.88 o 
  11  -2  11        5.47        0.00     17.85 o 
  12  -2  11     1555.17     1423.21     68.18 o 
  -9  -1  11        4.67        0.00     18.15 o 
  -8  -1  11        7.75        7.67     18.71 o 
  -7  -1  11     7712.86     7396.86    204.26 o 
  -6  -1  11     3249.38     3421.38     88.84 o 
  -5  -1  11     4355.91     4436.99     92.12 o 
  -4  -1  11     6604.89     6452.17    128.92 o 
  -3  -1  11      361.57      334.92     20.44 o 
  -2  -1  11       14.75       12.55      6.57 o 
  -1  -1  11     2900.53     3026.74     62.47 o 
   0  -1  11     1576.37     1691.02     40.67 o 
   1  -1  11    13436.97    13278.95    186.82 o 
   2  -1  11      165.24      209.39     10.19 o 
   3  -1  11    10050.86    10588.31    133.44 o 
   4  -1  11     4156.98     4722.73    113.98 o 
   5  -1  11      604.38      624.35     18.59 o 
   6  -1  11     1942.66     1932.84     44.24 o 
   7  -1  11        6.41       20.24     11.52 o 
   8  -1  11    16432.87    16029.75    264.90 o 
   9  -1  11     4627.30     4660.58     98.73 o 
  10  -1  11     2681.77     2631.95     61.07 o 
  11  -1  11     2002.11     1904.08     59.25 o 
  12  -1  11      149.37      125.74     27.02 o 
  -9   0  11      406.10      341.94     36.06 o 
  -8   0  11     4719.92     4574.12    118.32 o 
  -7   0  11       14.37        0.00     18.67 o 
  -6   0  11     9354.00     9185.92    166.61 o 
  -5   0  11     3645.75     3589.97     79.50 o 
  -4   0  11     1023.79      953.54     33.52 o 
  -3   0  11      182.16      191.85     14.79 o 
  -2   0  11     1796.63     1840.13     48.64 o 
  -1   0  11    12870.28    12854.83    203.07 o 
   0   0  11     1190.87     1253.54     31.79 o 
   1   0  11     7608.59     7791.09    162.73 o 
   2   0  11     5795.68     5801.56     79.15 o 
   3   0  11      151.02      126.33      7.52 o 
   4   0  11        3.89       44.61     16.25 o 
   5   0  11      436.70      478.08     21.72 o 
   6   0  11     1330.89     1382.00     34.07 o 
   7   0  11     6723.59     6447.10    115.74 o 
   8   0  11       20.98       33.73     11.05 o 
   9   0  11    10160.64     9988.25    176.67 o 
  10   0  11     1101.94     1080.18     37.09 o 
  11   0  11       88.34       76.03     17.13 o 
  12   0  11      492.67      483.15     85.29 o 
  -8   1  11     1166.41     1111.82     53.48 o 
  -7   1  11     5095.47     5046.33    123.98 o 
  -6   1  11      103.27      129.25     28.34 o 
  -5   1  11      384.20      362.66     24.60 o 
  -4   1  11      158.32      145.05     16.47 o 
  -3   1  11     1339.68     1327.45     37.94 o 
  -2   1  11    12586.46    13071.19    203.31 o 
  -1   1  11     2051.05     2099.27     49.08 o 
   0   1  11    10922.33    11069.37    176.63 o 
   1   1  11     5839.60     6085.09    162.40 o 
   2   1  11      492.92      477.50     20.78 o 
   3   1  11     1532.66     1727.63     29.34 o 
   4   1  11      305.74      308.62     11.36 o 
   5   1  11     3537.77     3405.74     83.18 o 
   6   1  11      649.07      649.28     22.50 o 
   7   1  11     4772.46     4680.39     87.49 o 
   8   1  11     9345.52     9155.85    182.78 o 
   9   1  11       12.68        0.00     10.79 o 
  10   1  11      884.27      859.47     35.45 o 
  11   1  11     1337.25     1193.23     45.32 o 
  12   1  11     1681.27     1581.55     98.08 o 
  13   1  11     3124.70     3092.36    141.25 o 
  -8   2  11     2238.92     2219.24    106.11 o 
  -7   2  11      466.72      466.99     35.59 o 
  -6   2  11      210.10      217.38     36.47 o 
  -5   2  11     1152.70     1119.51     40.76 o 
  -4   2  11     7683.17     7402.63    178.94 o 
  -3   2  11     8676.64     8692.89    149.95 o 
  -2   2  11     4619.69     4692.21    122.86 o 
  -1   2  11     4753.55     5199.04    159.56 o 
   0   2  11     1452.99     1659.90     60.63 o 
   1   2  11     1368.11     1437.25     46.62 o 
   2   2  11      465.64      444.03     19.71 o 
   3   2  11      934.57      956.55     19.40 o 
   4   2  11    11762.55    12180.06    211.12 o 
   5   2  11      194.26      277.48     31.13 o 
   6   2  11     9435.91     9526.77    145.50 o 
   7   2  11     1694.56     1643.25     39.68 o 
   8   2  11      212.14      208.23     16.07 o 
   9   2  11      302.21      300.17     19.90 o 
  10   2  11        1.60        0.00     10.51 o 
  11   2  11     5253.75     5488.75    114.12 o 
  12   2  11     2640.98     2513.04     89.17 o 
  13   2  11      695.44      654.86     48.30 o 
  -8   3  11      670.79      698.27     80.11 o 
  -7   3  11       34.04       20.00     19.42 o 
  -6   3  11      343.36      294.36     28.70 o 
  -5   3  11     6354.32     6148.28    139.06 o 
  -4   3  11      176.20      214.83     22.24 o 
  -3   3  11    10859.56    10451.93    202.38 o 
  -2   3  11     7359.47     7705.55    159.10 o 
  -1   3  11      364.25      351.65     22.49 o 
   0   3  11      212.21      204.53     17.57 o 
   1   3  11      256.63      273.46     18.87 o 
   2   3  11     2711.56     2769.23     71.35 o 
   3   3  11     8848.14     9407.21    135.53 o 
   4   3  11     1078.45     1051.84     28.60 o 
   5   3  11    32146.76    31892.94    546.43 o 
   6   3  11      964.92      989.83     19.61 o 
   7   3  11      930.41      891.35     26.77 o 
   8   3  11        1.62       15.17      8.67 o 
   9   3  11     1156.85     1173.32     37.61 o 
  10   3  11    10393.57    10180.53    181.13 o 
  11   3  11      489.97      432.87     27.88 o 
  12   3  11     4028.37     4005.76    152.88 o 
  13   3  11     1494.53     1442.90     67.90 o 
  -8   4  11       13.15       17.08     21.51 o 
  -7   4  11      269.43      208.77     28.26 o 
  -6   4  11     2098.87     2047.32     82.01 o 
  -5   4  11      218.88      240.51     26.49 o 
  -4   4  11     7024.05     6806.75    148.74 o 
  -3   4  11     2120.48     2130.78     61.82 o 
  -2   4  11     4187.55     4170.14     94.06 o 
  -1   4  11       17.70       34.19      7.91 o 
   0   4  11      155.82      195.79     17.84 o 
   1   4  11     6012.12     6007.29    135.20 o 
   2   4  11       66.85       88.36      9.08 o 
   3   4  11    15704.36    16045.78    224.11 o 
   4   4  11     5726.10     5830.89    104.09 o 
   5   4  11      363.05      365.38     15.51 o 
   6   4  11      705.35      719.57     14.80 o 
   7   4  11       56.10       52.69      8.55 o 
   8   4  11     2274.55     2235.00     51.48 o 
   9   4  11     4562.42     4611.73    107.17 o 
  10   4  11       13.92        0.00     11.75 o 
  11   4  11    11375.82    11299.13    201.83 o 
  12   4  11     1163.39     1014.17     66.79 o 
  13   4  11       16.27       14.90     24.41 o 
  -7   5  11      754.24      723.33     52.70 o 
  -6   5  11     1495.46     1494.29     79.53 o 
  -5   5  11     5037.39     5042.09    144.20 o 
  -4   5  11       30.57       30.42     16.55 o 
  -3   5  11     3642.38     3661.94     91.05 o 
  -2   5  11        1.50        0.00     10.35 o 
  -1   5  11      600.63      630.29     23.30 o 
   0   5  11     8037.98     8145.58    115.73 o 
   1   5  11      275.36      327.22     12.59 o 
   2   5  11    15553.05    15861.51    234.59 o 
   3   5  11     3922.21     3885.26     62.27 o 
   4   5  11      663.41      596.43     22.12 o 
   5   5  11       17.27       42.21      7.55 o 
   6   5  11     1112.23     1144.70     38.68 o 
   7   5  11    14329.12    14498.69    233.20 o 
   8   5  11     4471.88     4387.94    101.97 o 
   9   5  11     5544.21     5426.24    118.89 o 
  10   5  11     3251.86     3089.33     71.38 o 
  11   5  11      348.25      336.35     37.84 o 
  12   5  11      158.08      164.13     33.61 o 
  13   5  11       19.71       17.97     25.15 o 
  -7   6  11     2672.04     2596.30    102.68 o 
  -6   6  11     1253.66     1338.17     80.22 o 
  -5   6  11     1865.01     1758.37     99.71 o 
  -4   6  11     1725.89     1582.36     57.38 o 
  -3   6  11        6.92        0.00     12.39 o 
  -2   6  11      620.82      648.49     37.34 o 
  -1   6  11      371.44      340.41     20.42 o 
   0   6  11     7527.48     7466.41    144.41 o 
   1   6  11    23656.00    23579.90    326.97 o 
   2   6  11       28.80       41.42      6.22 o 
   3   6  11     6176.22     6252.77     96.82 o 
   4   6  11      169.04      212.14     10.63 o 
   5   6  11     2088.51     2196.76     60.27 o 
   6   6  11     7752.10     7743.35    164.55 o 
   7   6  11      995.81     1022.28     29.26 o 
   8   6  11    11089.06    11263.94    247.49 o 
   9   6  11      911.38      880.49     31.97 o 
  10   6  11      452.57      452.33     30.27 o 
  11   6  11       74.51       65.76     19.57 o 
  12   6  11       31.44       17.76     22.93 o 
  13   6  11     2895.67     2799.42    122.70 o 
  -6   7  11     1743.11     1568.03    116.78 o 
  -5   7  11      624.83      625.04     46.76 o 
  -4   7  11       62.52       50.75     21.76 o 
  -3   7  11     2059.33     1986.89     64.37 o 
  -2   7  11       49.16       41.00     14.77 o 
  -1   7  11    15315.09    14898.67    291.36 o 
   0   7  11     8384.22     8271.00    150.02 o 
   1   7  11     3484.24     3487.71     74.03 o 
   2   7  11     3403.59     3450.67     61.61 o 
   3   7  11        0.08        5.13      8.37 o 
   4   7  11     4745.84     4606.20     77.63 o 
   5   7  11     4027.29     4090.21     80.42 o 
   6   7  11     4943.99     5032.80    115.44 o 
   7   7  11    11188.57    11046.58    179.64 o 
   8   7  11      186.63      195.01     18.59 o 
   9   7  11     1472.70     1473.74     51.16 o 
  10   7  11       48.43       27.24     22.35 o 
  11   7  11      380.25      319.68     43.44 o 
  12   7  11     3118.52     3352.58    132.21 o 
  13   7  11       11.01        0.00     25.89 o 
  -6   8  11        9.70       21.57     23.46 o 
  -5   8  11      180.30      200.51     32.73 o 
  -4   8  11     1634.34     1704.46    101.51 o 
  -3   8  11     3005.29     2999.58     85.73 o 
  -2   8  11    14443.11    14158.12    272.25 o 
  -1   8  11      678.64      715.05     34.67 o 
   0   8  11     6973.20     6854.99    130.36 o 
   1   8  11     1928.28     1838.75     49.38 o 
   2   8  11        9.41       12.51     10.12 o 
   3   8  11     7158.96     7438.25    176.51 o 
   4   8  11      341.38      351.97     28.54 o 
   5   8  11     9802.28     9777.83    222.92 o 
   6   8  11     3695.12     3582.50     69.94 o 
   7   8  11     2078.01     1972.82     65.84 o 
   8   8  11     8008.50     7800.67    169.70 o 
   9   8  11       68.27       50.06     17.70 o 
  10   8  11     1485.63     1390.58     52.00 o 
  11   8  11     3746.44     3614.28    101.99 o 
  12   8  11     1197.50     1204.30     71.87 o 
  13   8  11     5156.15     5478.88    194.36 o 
  -5   9  11       92.92       64.97     26.82 o 
  -4   9  11     3204.18     3039.99    164.82 o 
  -3   9  11     6275.15     6339.43    348.24 o 
  -2   9  11     2135.92     1863.39     74.64 o 
  -1   9  11     5687.08     5838.04    131.22 o 
   0   9  11       34.99       41.58     14.07 o 
   1   9  11       29.44       10.09     12.37 o 
   2   9  11     2601.02     2602.39     67.83 o 
   3   9  11     1606.82     1580.81     48.30 o 
   4   9  11    15799.92    15775.01    285.65 o 
   5   9  11      385.31      382.57     27.60 o 
   6   9  11     4573.08     4598.74     87.64 o 
   7   9  11     2276.80     2181.75    106.32 o 
   8   9  11        3.85        0.00      7.47 o 
   9   9  11      630.73      634.22     32.78 o 
  10   9  11       51.66       49.26     28.96 o 
  11   9  11     4373.67     4506.10    119.45 o 
  12   9  11     2370.52     2251.96    102.09 o 
  13   9  11     1218.07     1096.60     73.77 o 
  -5  10  11     2362.96     2431.66    100.37 o 
  -4  10  11      198.57      255.38     37.00 o 
  -3  10  11     3569.12     3645.93    119.61 o 
  -2  10  11     3338.27     3396.33    137.92 o 
  -1  10  11        1.18        0.00     13.46 o 
   0  10  11      393.79      398.30     42.75 o 
   1  10  11      477.09      426.17     23.04 o 
   2  10  11     6932.47     6959.25    145.29 o 
   3  10  11     9600.65     9418.24    184.94 o 
   4  10  11      860.61      872.13     80.48 o 
   5  10  11     9128.52     8990.89    174.68 o 
   6  10  11      309.48      324.90     16.83 o 
   7  10  11        0.07        0.05      9.16 o 
   8  10  11     1104.84     1113.82     37.42 o 
   9  10  11      605.99      662.98     34.19 o 
  10  10  11     8049.53     7986.96    182.97 o 
  11  10  11      554.81      527.45     37.99 o 
  12  10  11     3393.84     3221.53    127.77 o 
  13  10  11      486.49      580.64     53.48 o 
  -4  11  11     3549.13     3781.22    233.78 o 
  -3  11  11     1261.25     1164.33     65.08 o 
  -2  11  11      340.86      258.30     33.67 o 
  -1  11  11       97.52       81.50     20.47 o 
   0  11  11      204.66      232.04     25.30 o 
   1  11  11    10643.15    10158.80    173.29 o 
   2  11  11     2047.20     1915.77     60.88 o 
   3  11  11    15052.78    14858.59    278.22 o 
   4  11  11     7896.93     8007.42    162.47 o 
   5  11  11      902.10      949.94     38.64 o 
   6  11  11       21.36       42.26      9.18 o 
   7  11  11      208.33      260.92     19.90 o 
   8  11  11     3233.79     3400.79     89.64 o 
   9  11  11     5000.94     5087.09     99.57 o 
  10  11  11      356.04      382.14     42.54 o 
  11  11  11     6351.15     6455.25    158.37 o 
  12  11  11       20.61        0.00     21.35 o 
  -3  12  11      537.32      417.47     43.74 o 
  -2  12  11       97.34       99.54     27.64 o 
  -1  12  11     2748.64     2893.28    184.42 o 
   0  12  11    10593.05    10523.71    216.72 o 
   1  12  11      521.52      604.66     34.26 o 
   2  12  11    15265.97    15233.95    289.24 o 
   3  12  11     1268.30     1189.49     58.96 o 
   4  12  11      982.81      999.94     46.57 o 
   5  12  11      412.98      378.44     15.35 o 
   6  12  11        9.23        8.49      9.06 o 
   7  12  11    11923.71    12041.59    251.70 o 
   8  12  11     1591.14     1602.61     55.28 o 
   9  12  11     5945.60     5813.90    111.51 o 
  10  12  11     4540.59     4242.57    113.19 o 
  11  12  11      241.47      209.33     27.14 o 
  12  12  11        3.39        3.17     20.29 o 
  -2  13  11     2301.99     2160.14     91.71 o 
  -1  13  11     3636.51     3707.54    124.78 o 
   0  13  11     4875.67     4809.47    115.27 o 
   1  13  11     9988.06     9698.31    271.75 o 
   2  13  11        4.31        0.92     14.60 o 
   3  13  11       15.75       52.33     17.67 o 
   4  13  11     3104.00     2939.20     82.94 o 
   5  13  11     5144.37     4992.66     89.64 o 
   6  13  11     8042.28     7983.90    150.37 o 
   7  13  11     1287.21     1229.37     46.43 o 
   8  13  11     9905.78     9884.78    216.45 o 
   9  13  11     2066.88     1952.92     66.63 o 
  10  13  11      771.91      840.33     55.08 o 
  11  13  11      314.39      262.74     34.98 o 
  12  13  11       10.57       12.79     23.04 o 
  -2  14  11       39.84       61.09     38.36 o 
  -1  14  11     5365.58     5400.55    164.55 o 
   0  14  11     2454.49     2547.20     78.55 o 
   1  14  11      795.32      731.76     72.45 o 
   2  14  11      111.91      115.51     57.23 o 
   3  14  11        4.85        0.00     14.40 o 
   4  14  11     3007.45     3076.63     86.27 o 
   5  14  11     2384.75     2238.54     50.95 o 
   6  14  11     1925.32     1920.13     98.05 o 
   7  14  11    11019.55    11149.16    239.18 o 
   8  14  11      745.01      743.39     45.81 o 
   9  14  11       17.69       11.70     15.88 o 
  10  14  11      889.30      893.33     46.36 o 
  11  14  11     1097.92     1142.07     48.12 o 
   0  15  11     2321.23     2232.62     75.28 o 
   1  15  11      194.08      205.66     33.47 o 
   2  15  11       52.97       32.16     21.88 o 
   3  15  11     3189.64     3245.00    199.91 o 
   4  15  11        3.18       24.44     21.38 o 
   5  15  11     6158.42     6165.67    117.94 o 
   6  15  11     1430.95     1467.17     46.33 o 
   7  15  11      940.58     1004.07     50.25 o 
   8  15  11      714.64      753.77     40.14 o 
   9  15  11        0.45        2.89     14.98 o 
  10  15  11     1616.79     1680.73     81.91 o 
  11  15  11      846.20      920.27     51.31 o 
   1  16  11      767.01      729.90     76.36 o 
   2  16  11     2189.75     2146.13    138.40 o 
   3  16  11      974.97     1014.61     60.78 o 
   4  16  11     7566.70     7903.70    150.94 o 
   5  16  11      367.01      393.12     24.29 o 
   6  16  11      744.51      762.81     68.38 o 
   7  16  11      272.41      293.84     53.05 o 
   8  16  11       10.25        1.74     15.68 o 
   9  16  11     1554.52     1578.00     61.89 o 
  10  16  11        2.34        0.00     21.35 o 
   3  17  11     4503.83     4629.20    148.69 o 
   4  17  11     1043.52     1080.29     66.14 o 
   5  17  11     1310.61     1415.42     70.60 o 
   6  17  11        2.28        0.00     14.44 o 
   7  17  11      392.20      346.63     29.20 o 
   8  17  11      528.65      561.91     63.89 o 
  -4 -14  12     1859.97     1876.03     46.37 o 
  -3 -14  12       65.57       46.53     13.30 o 
  -2 -14  12       50.45       30.13     14.84 o 
  -1 -14  12      282.36      268.74     26.94 o 
   0 -14  12     3575.45     3625.45     76.18 o 
   1 -14  12     4021.69     4026.23     90.12 o 
   2 -14  12      511.12      481.59     30.39 o 
  -5 -13  12      168.81      139.46     32.80 o 
  -4 -13  12       16.81       47.39     25.10 o 
  -3 -13  12      445.63      412.59     21.12 o 
  -2 -13  12      143.09      121.93     14.79 o 
  -1 -13  12     5536.59     5588.27    110.73 o 
   0 -13  12      937.92     1028.87     34.97 o 
   1 -13  12     2190.67     2298.93     55.84 o 
   2 -13  12     2026.64     2009.53     54.75 o 
   3 -13  12       56.72       59.79     18.72 o 
   4 -13  12      725.06      650.60     39.87 o 
  -6 -12  12       32.90       35.77     25.12 o 
  -5 -12  12      225.11      176.81     33.40 o 
  -4 -12  12      674.35      677.66     49.16 o 
  -3 -12  12     1104.27     1108.91     33.10 o 
  -2 -12  12     7783.26     7942.44    119.30 o 
  -1 -12  12       32.96       33.12     12.64 o 
   0 -12  12     6860.84     7038.80    118.70 o 
   1 -12  12     1437.83     1429.74     63.20 o 
   2 -12  12      387.60      358.28     22.00 o 
   3 -12  12      793.18      794.18     36.17 o 
   4 -12  12       34.48       25.02     17.89 o 
   5 -12  12     5010.78     5016.04    128.99 o 
  -7 -11  12      147.10      188.70     36.43 o 
  -6 -11  12      154.32      126.57     29.09 o 
  -5 -11  12       12.22       16.99     21.60 o 
  -4 -11  12     3390.64     3538.49    155.68 o 
  -3 -11  12     3364.31     3227.44    173.17 o 
  -2 -11  12      877.65      915.46     24.14 o 
  -1 -11  12     5518.55     5376.36     85.54 o 
   0 -11  12      607.44      549.14     21.55 o 
   1 -11  12      319.98      259.42     18.05 o 
   2 -11  12      818.30      791.85     29.69 o 
   3 -11  12     1317.07     1308.64     44.01 o 
   4 -11  12     9259.83     9295.97    172.57 o 
   5 -11  12        0.26       37.18     18.24 o 
   6 -11  12     3900.37     4222.50    115.07 o 
  -7 -10  12      204.14      168.53     32.35 o 
  -6 -10  12       53.88       47.33     23.06 o 
  -5 -10  12     2500.72     2540.20     93.41 o 
  -4 -10  12      195.94      190.53     29.68 o 
  -3 -10  12     4444.31     4280.58    126.93 o
[truncated: 154,002 more chars]
